# Supplementary material for: A 500-year tale of co-evolution, adaptation, and virulence: Helicobacter pylori in the Americas
Source: ISME J. 2020 Sep 2;15(1):78–92. doi: 10.1038/s41396-020-00758-0 (PMC7853065; doi:10.1038/s41396-020-00758-0)
Supplement: Supplementary file 8 — Suppl. Table 1. Characteristics of the 723 worldwide H. pylori strains analyzed in this study. [file 41396_2020_758_MOESM8_ESM.xlsx]

## Sheet: TableS1
Suppl. Table 1. Characteristics of the 723 worldwide H. pylori strains analyzed in this study.
No.	Isolate ID	Isolate ID in this study	Geographical source	City/region	non-American/American world	Assigned population	Source
1	Arg-118EC2	Arg-118EC2	Argentina	Buenos Aires City	American	hspSWEurope	Isolate first described in this publication
2	Arg-19RC1	Arg-19RC1	Argentina	Buenos Aires Suburb	American	hspSWEuropeMexico	Isolate first described in this publication
3	Arg-23UA1	Arg-23UA1	Argentina	Buenos Aires Suburb	American	hspAfrica1MiscAmerica	Isolate first described in this publication
4	Arg-34UA2	Arg-34UA2	Argentina	Buenos Aires Suburb	American	hspSWEuropeMexico	Isolate first described in this publication
5	Arg-38RA2	Arg-38RA2	Argentina	Buenos Aires Suburb	American	hspSEurope	Isolate first described in this publication
6	Arg-39UA2	Arg-39UA2	Argentina	Buenos Aires Suburb	American	hspSWEuropeMexico	Isolate first described in this publication
7	Arg-53RA1	Arg-53RA1	Argentina	Buenos Aires City	American	hspSWEurope	Isolate first described in this publication
8	Arg-7RA1	Arg-7RA1	Argentina	Buenos Aires Suburb	American	hspSEurope	Isolate first described in this publication
9	Bra-LPB32	Bra-LPB32	Brazil	Belo Horizonte/Minas Gerais	American	hspAfrica1NAmerica	Isolate first described in this publication
10	Bra-LPB33	Bra-LPB33	Brazil	Belo Horizonte/Minas Gerais	American	hspSWEurope	Isolate first described in this publication
11	Bra-LPB34	Bra-LPB34	Brazil	Santo Antonio do Grana/Minas Gerais	American	hspAfrica1NAmerica	Isolate first described in this publication
12	Bra-LPB35	Bra-LPB35	Brazil	Belo Horizonte/Minas Gerais	American	hspAfrica1NAmerica	Isolate first described in this publication
13	Bra-LPB37	Bra-LPB37	Brazil	Raul Soares/Minas Gerais	American	hspAfrica1NAmerica	Isolate first described in this publication
14	Bra-LPB40	Bra-LPB40	Brazil	Belo Horizonte/Minas Gerais	American	hspAfrica1NAmerica	Isolate first described in this publication
15	Bra-LPB41	Bra-LPB41	Brazil	Belo Horizonte/Minas Gerais	American	hspAfrica1NAmerica	Isolate first described in this publication
16	Bra-LPB42	Bra-LPB42	Brazil	Belo Horizonte/Minas Gerais	American	hspAfrica1MiscAmerica	Isolate first described in this publication
17	Bra-LPB43	Bra-LPB43	Brazil	Belo Horizonte/Minas Gerais	American	hspAfrica1NAmerica	Isolate first described in this publication
18	Bra-LPB44	Bra-LPB44	Brazil	Esmeraldas/Minas Gerais	American	hspAfrica1NAmerica	Isolate first described in this publication
19	CAN-019	CAN-019	Canada	Northwest Territories	American	hspIndigenousNAmerica	Isolate first described in this publication
20	CAN-010	CAN-010	Canada	Northwest Territories	American	hspIndigenousNAmerica	Isolate first described in this publication
21	CAN-005	CAN-005	Canada	Northwest Territories	American	hspIndigenousNAmerica	Isolate first described in this publication
22	CAN-258	CAN-258	Canada	Northwest Territories	American	hspIndigenousNAmerica	Isolate first described in this publication
23	CAN-004	CAN-004	Canada	Northwest Territories	American	hspAfrica1MiscAmerica	Isolate first described in this publication
24	CAN-290	CAN-290	Canada	Northwest Territories	American	hspIndigenousNAmerica	Isolate first described in this publication
25	CAN-196	CAN-196	Canada	Northwest Territories	American	hspIndigenousNAmerica	Isolate first described in this publication
26	CAN-243	CAN-243	Canada	Northwest Territories	American	hspIndigenousNAmerica	Isolate first described in this publication
27	CAN-172	CAN-172	Canada	Northwest Territories	American	hspIndigenousNAmerica	Isolate first described in this publication
28	CAN-095	CAN-095	Canada	Northwest Territories	American	hspIndigenousNAmerica	Isolate first described in this publication
29	CAN-011	CAN-011	Canada	Northwest Territories	American	hspIndigenousNAmerica	Isolate first described in this publication
30	CAN-247	CAN-247	Canada	Northwest Territories	American	hspIndigenousNAmerica	Isolate first described in this publication
31	CAN-136	CAN-136	Canada	Northwest Territories	American	hspIndigenousNAmerica	Isolate first described in this publication
32	CAN-219	CAN-219	Canada	Northwest Territories	American	hspIndigenousNAmerica	Isolate first described in this publication
33	Ca-97-30	Ca-97-30	Canada	n/a	American	hspIndigenousNAmerica	Isolate first described in this publication
34	Ca-97-34	Ca-97-34	Canada	n/a	American	hspIndigenousNAmerica	Isolate first described in this publication
35	CL-FE60	Cl-FE60	Chile	Central	American	hspSWEuropeMexico	Isolate first described in this publication
36	CL-FE70	Cl-FE70	Chile	Central	American	hspSWEuropeMexico	Isolate first described in this publication
37	CL-MASP	Cl-MASP	Chile	Central	American	hspSWEurope	Isolate first described in this publication
38	Gt-04-059	Gt-04-059	Guatemala	Guatemala City	American	hspSWEuropeHonduras	Isolate first described in this publication
39	Gt-04-218	Gt-04-218	Guatemala	Quetzaltenango	American	hspSWEuropeMexico	Isolate first described in this publication
40	HN-G240	HN-G240	Honduras	n/a	American	hspAfrica1Nicaragua	Isolate first described in this publication
41	HN-G242	HN-G242	Honduras	n/a	American	hspSWEuropeHonduras	Isolate first described in this publication
42	HN-G246	HN-G246	Honduras	n/a	American	hspAfrica1SAfrica	Isolate first described in this publication
43	HN-G248	HN-G248	Honduras	n/a	American	hspSWEuropeHonduras	Isolate first described in this publication
44	HN-G249	HN-G249	Honduras	n/a	American	hspSWEuropeHonduras	Isolate first described in this publication
45	HN-G250	HN-G250	Honduras	n/a	American	hspSWEuropeHonduras	Isolate first described in this publication
46	HN-G251	HN-G251	Honduras	n/a	American	hspSWEuropeHonduras	Isolate first described in this publication
47	HN-G255	HN-G255	Honduras	n/a	American	hspSWEuropeHonduras	Isolate first described in this publication
48	HN-G257	HN-G257	Honduras	n/a	American	hspSWEuropeHonduras	Isolate first described in this publication
49	HN-G258	HN-G258	Honduras	n/a	American	hspAfrica1SAfrica	Isolate first described in this publication
50	HN-G260	HN-G260	Honduras	n/a	American	hspSWEuropeHonduras	Isolate first described in this publication
51	HN-G262	HN-G262	Honduras	n/a	American	hspSWEuropeHonduras	Isolate first described in this publication
52	HN-G265	HN-G265	Honduras	n/a	American	hspAfrica1SAfrica	Isolate first described in this publication
53	HN-G266	HN-G266	Honduras	n/a	American	hspSWEuropeHonduras	Isolate first described in this publication
54	HN-G267	HN-G267	Honduras	n/a	American	hspAfrica1Nicaragua	Isolate first described in this publication
55	HN-G274	HN-G274	Honduras	n/a	American	hspSWEuropeHonduras	Isolate first described in this publication
56	HN-G277	HN-G277	Honduras	n/a	American	hspSWEuropeHonduras	Isolate first described in this publication
57	HN-G278	HN-G278	Honduras	n/a	American	hspSWEuropeHonduras	Isolate first described in this publication
58	HN-G280	HN-G280	Honduras	n/a	American	hspAfrica1Nicaragua	Isolate first described in this publication
59	HN-G285	HN-G285	Honduras	n/a	American	hspAfrica1SAfrica	Isolate first described in this publication
60	HN-G288	HN-G288	Honduras	n/a	American	hspSWEuropeHonduras	Isolate first described in this publication
61	HN-G300	HN-G300	Honduras	n/a	American	hspSWEuropeHonduras	Isolate first described in this publication
62	HN-G307	HN-G307	Honduras	n/a	American	hspSWEuropeHonduras	Isolate first described in this publication
63	HN-G310	HN-G310	Honduras	n/a	American	hspSWEuropeHonduras	Isolate first described in this publication
64	HN-G315	HN-G315	Honduras	n/a	American	hspSWEurope	Isolate first described in this publication
65	HN-G328	HN-G328	Honduras	n/a	American	hspSWEuropeHonduras	Isolate first described in this publication
66	HN-G331	HN-G331	Honduras	n/a	American	hspSWEuropeHonduras	Isolate first described in this publication
67	HN-G339	HN-G339	Honduras	n/a	American	hspSWEuropeHonduras	Isolate first described in this publication
68	HN-G341	HN-G341	Honduras	n/a	American	hspSWEuropeHonduras	Isolate first described in this publication
69	HN-G346	HN-G346	Honduras	n/a	American	hspAfrica1SAfrica	Isolate first described in this publication
70	Mx-04-130	Mx-04-130	Mexico	Chihuahua	American	hspSWEuropeMexico	Isolate first described in this publication
71	MX-2004-137	MX-2004-137	Mexico	Chihuahua	American	hspAfrica1MiscAmerica	Isolate first described in this publication
72	MX-2003-279	MX-2003-279	Mexico	Milpa Alta, CDMX	American	hspSWEuropeMexico	Isolate first described in this publication
73	MX-2003-292	MX-2003-292	Mexico	Milpa Alta, CDMX	American	hspSWEuropeMexico	Isolate first described in this publication
74	MX-2004-102	MX-2004-102	Mexico	Chihuahua	American	hspAfrica1MiscAmerica	Isolate first described in this publication
75	MX-2004-125	MX-2004-125	Mexico	Chihuahua	American	hspIndigenousSAmerica	Isolate first described in this publication
76	MX-2004-37	MX-2004-37	Mexico	Milpa Alta, CDMX	American	hspSWEuropeHonduras	Isolate first described in this publication
77	MX-2004-67	MX-2004-67	Mexico	Milpa Alta, CDMX	American	hspSWEurope	Isolate first described in this publication
78	MX-2004-40	MX-2004-40	Mexico	Milpa Alta, CDMX	American	hspSWEurope	Isolate first described in this publication
79	MX-2004-51	MX-2004-51	Mexico	Milpa Alta, CDMX	American	hspAfrica1NAmerica	Isolate first described in this publication
80	MX-2004-210	MX-2004-210	Mexico	Milpa Alta, CDMX	American	hspSWEurope	Isolate first described in this publication
81	MX-2004-42	MX-2004-42	Mexico	Milpa Alta, CDMX	American	hspSWEurope	Isolate first described in this publication
82	MX-2003-368	MX-2003-368	Mexico	Nayarit, Mexico	American	hspAfrica1MiscAmerica	Isolate first described in this publication
83	MX-2004-84	MX-2004-84	Mexico	Chihuahua	American	hspSWEuropeHonduras	Isolate first described in this publication
84	MX-2002-14	MX-2002-14	Mexico	Milpa Alta, CDMX	American	hspIndigenousSAmerica	Isolate first described in this publication
85	Pt-7739	Pt-7739	Portugal	S. Sebastião	non-American	hspSWEurope	Isolate first described in this publication
86	Pt-7757	Pt-7757	Portugal	Sta Maria Feira	non-American	hspSWEurope	Isolate first described in this publication
87	Pt-7854	Pt-7854	Portugal	Angra Heroísmo	non-American	hspSWEurope	Isolate first described in this publication
88	Pt-7901	Pt-7901	Portugal	Ponta Delgada	non-American	hspSWEurope	Isolate first described in this publication
89	Pt-8186	Pt-8186	Portugal	S. Sebastião	non-American	hspSWEurope	Isolate first described in this publication
90	Pt-8220	Pt-8220	Portugal	Setúbal	non-American	hspSWEurope	Isolate first described in this publication
91	Pt-8259	Pt-8259	Portugal	Setúbal	non-American	hspSWEurope	Isolate first described in this publication
92	Pt-8284	Pt-8284	Portugal	Setúbal	non-American	hspSWEurope	Isolate first described in this publication
93	Pt-8311	Pt-8311	Portugal	Porto	non-American	hspSWEurope	Isolate first described in this publication
94	Pt-8323	Pt-8323	Portugal	Viana Castelo	non-American	hspAfrica1SAfrica	Isolate first described in this publication
95	Pt-8360	Pt-8360	Portugal	Braga	non-American	hspSWEurope	Isolate first described in this publication
96	Pt-8376	Pt-8376	Portugal	Porto	non-American	hspSWEurope	Isolate first described in this publication
97	Pt-8427	Pt-8427	Portugal	Viseu	non-American	hspSWEurope	Isolate first described in this publication
98	Pt-8434	Pt-8434	Portugal	Viseu	non-American	hspSWEurope	Isolate first described in this publication
99	ES-SN	ES-SN	Spain	Madrid	non-American	hspSWEuropeHonduras	Isolate first described in this publication
100	ES-7	ES-7	Spain	Madrid	non-American	hspSWEurope	Isolate first described in this publication
101	ES-11	ES-11	Spain	Madrid	non-American	hspSWEurope	Isolate first described in this publication
102	ES-12	ES-12	Spain	Madrid	non-American	hspSEurope	Isolate first described in this publication
103	ES-10	ES-10	Spain	Madrid	non-American	hspSWEurope	Isolate first described in this publication
104	ES-15	ES-15	Spain	Madrid	non-American	hspSWEurope	Isolate first described in this publication
105	ES-13	ES-13	Spain	Madrid	non-American	hspSWEurope	Isolate first described in this publication
106	ES-61	ES-61	Spain	Madrid	non-American	hspAfrica1MiscAmerica	Isolate first described in this publication
107	ES-68	ES-68	Spain	Madrid	non-American	hspSWEurope	Isolate first described in this publication
108	ES-60	ES-60	Spain	Madrid	non-American	hspSWEurope	Isolate first described in this publication
109	ES-DO	ES-DO	Spain	Madrid	non-American	hspSWEurope	Isolate first described in this publication
110	ES-54	ES-54	Spain	Madrid	non-American	hspAfrica1MiscAmerica	Isolate first described in this publication
111	ES-58	ES-58	Spain	Madrid	non-American	hspSWEurope	Isolate first described in this publication
112	ES-76	ES-76	Spain	Madrid	non-American	hspSWEurope	Isolate first described in this publication
113	ES-25	ES-25	Spain	Madrid	non-American	hspSWEurope	Isolate first described in this publication
114	ES-31	ES-31	Spain	Madrid	non-American	hspSWEurope	Isolate first described in this publication
115	ES-610	ES-610	Spain	Madrid	non-American	hspSWEurope	Isolate first described in this publication
116	ES-26	ES-26	Spain	Madrid	non-American	hspSWEurope	Isolate first described in this publication
117	ES-46	ES-46	Spain	Madrid	non-American	hspSWEurope	Isolate first described in this publication
118	NYPt19	USA-NYPt19	USA	New York City	American	hspSEurope	Isolate first described in this publication
119	NYPt64	USA-NYPt64	USA	New York City	American	hspSEurope	Isolate first described in this publication
120	NYPt66	USA-NYPt66	USA	New York City	American	hspNEurope	Isolate first described in this publication
121	NYPt72	USA-NYPt72	USA	New York City	American	hspNEurope	Isolate first described in this publication
122	NYPt82	USA-NYPt82	USA	New York City	American	hspAfrica1NAmerica	Isolate first described in this publication
123	NYPt94	USA-NYPt94	USA	New York City	American	hspNEurope	Isolate first described in this publication
124	NYPt95	USA-NYPt95	USA	New York City	American	hspAfrica1NAmerica	Isolate first described in this publication
125	NYPt127	USA-NYPt127	USA	New York City	American	hspAfrica1NAmerica	Isolate first described in this publication
126	NYPt130	USA-NYPt130	USA	New York City	American	hspAfrica1NAmerica	Isolate first described in this publication
127	NYPt133	USA-NYPt133	USA	New York City	American	hspAfrica1NAmerica	Isolate first described in this publication
128	NYPt154	USA-NYPt154	USA	New York City	American	hspAfrica1NAmerica	Isolate first described in this publication
129	NYPt170	USA-NYPt170	USA	New York City	American	hspSEurope	Isolate first described in this publication
130	NYPt186	USA-NYPt186	USA	New York City	American	hspSWEurope	Isolate first described in this publication
131	NYPt187	USA-NYPt187	USA	New York City	American	hspAfrica1WAfrica	Isolate first described in this publication
132	NYPt189	USA-NYPt189	USA	New York City	American	hspAfrica1NAmerica	Isolate first described in this publication
133	NYPt273	USA-NYPt273	USA	New York City	American	hspAfrica1NAmerica	Isolate first described in this publication
134	NYPt281	USA-NYPt281	USA	New York City	American	hspSWEuropeMexico	Isolate first described in this publication
135	NYPt292	USA-NYPt292	USA	New York City	American	hspAfrica1WAfrica	Isolate first described in this publication
136	NYPt297	USA-NYPt297	USA	New York City	American	hspSWEurope	Isolate first described in this publication
137	NYPt310	USA-NYPt310	USA	New York City	American	hspAfrica1NAmerica	Isolate first described in this publication
138	NYPt328	USA-NYPt328	USA	New York City	American	hspNEurope	Isolate first described in this publication
139	VE-HET009	Ve-HET009	Venezuela	Caracas?	American	hspSWEurope	Isolate first described in this publication
140	VE-HET044	Ve-HET044	Venezuela	Caracas?	American	hspSWEuropeMexico	Isolate first described in this publication
141	VE-HET046	Ve-HET046	Venezuela	Caracas?	American	hspAfrica1MiscAmerica	Isolate first described in this publication
142	VE-HET052	Ve-HET052	Venezuela	Caracas?	American	hspSWEurope	Isolate first described in this publication
143	VE-HET057	Ve-HET057	Venezuela	Caracas?	American	hspSWEurope	Isolate first described in this publication
144	VE-HET084	Ve-HET084	Venezuela	Caracas?	American	hspSWEuropeMexico	Isolate first described in this publication
145	VE-HET109	Ve-HET109	Venezuela	Caracas?	American	hspSWEurope	Isolate first described in this publication
146	VE-HV055	Ve-HV055	Venezuela	Caracas?	American	hspAfrica1MiscAmerica	Isolate first described in this publication
147	VE-HV073	Ve-HV073	Venezuela	Caracas?	American	hspSWEurope	Isolate first described in this publication
148	VE-HV265	Ve-HV265	Venezuela	Caracas?	American	hspSWEurope	Isolate first described in this publication
149	VE-HV076	Ve-HV076	Venezuela	Caracas?	American	hspSWEurope	Isolate first described in this publication
150	K26A1	Ang-K26A1	Angola	n/a	non-American	hpAfrica2	10.1093/nar/gkt1274
151	Arg-110	Arg-110	Argentina	n/a	American	hspSWEurope	BIGSdb*
152	Arg-38	Arg-38	Argentina	n/a	American	hspSWEuropeMexico	BIGSdb*
153	HPARG63	Arg-HPARG63	Argentina	n/a	American	hspSWEuropeMexico	10.1128/genomeA.00700-13
154	HPARG8G	Arg-HPARG8G	Argentina	n/a	American	hspSEurope	10.1128/genomeA.00700-13
155	ausabrJ05	Au-ausabrJ05	Australia	Jigalong	non-American	hspIndigenousSAmerica	10.1534/genetics.115.176404
156	Sahul64	Au-Sahul64	Australia	Western Australia	non-American	hspNEurope	10.1128/JB.01021-13
157	BM013A	Au-BM013A	Australia	Perth	non-American	hspSEurope	10.1038/ncomms5165
158	BM012A	Au-BM012A	Australia	Perth	non-American	hspNEurope	10.1038/ncomms5165
159	27935	Bel-27935	Belgium	Brussels	non-American	hspSEurope	BIGSdb*
160	28861	Bel-28861	Belgium	Brussels	non-American	hspSEurope	BIGSdb*
161	29009	Bel-29009	Belgium	Brussels	non-American	hspSEurope	BIGSdb*
162	29373	Bel-29373	Belgium	Brussels	non-American	hspNEurope	BIGSdb*
163	31181	Bel-31181	Belgium	Brussels	non-American	hspSEurope	BIGSdb*
164	33375	Bel-33375	Belgium	Brussels	non-American	hspSEurope	BIGSdb*
165	34320	Bel-34320	Belgium	Brussels	non-American	hspSWEurope	BIGSdb*
166	21580	Bel-21580	Belgium	Brussels	non-American	hspSEurope	BIGSdb*
167	30950	Bel-30950	Belgium	Brussels	non-American	hspSEurope	BIGSdb*
168	31235	Bel-31235	Belgium	Brussels	non-American	hspSEurope	BIGSdb*
169	36166	Bel-36166	Belgium	n/a	non-American	hspSEurope	BIGSdb*
170	38185	Bel-38185	Belgium	Brussels	non-American	hspSWEurope	BIGSdb*
171	19027	Bel-19027	Belgium	Brussels	non-American	hspSEurope	BIGSdb*
172	Yangon244	Bu-Yangon244	Burma	n/a	non-American	hspEAsia	https://datadryad.org/resource/doi:10.5061/dryad.8qp4n/2
173	Yangon233	Bu-Yangon233	Burma	n/a	non-American	hpAsia2	https://datadryad.org/resource/doi:10.5061/dryad.8qp4n/2
174	Yangon222	Bu-Yangon222	Burma	n/a	non-American	hspEAsia	https://datadryad.org/resource/doi:10.5061/dryad.8qp4n/2
175	Yangon202	Bu-Yangon202	Burma	n/a	non-American	hpAsia2	https://datadryad.org/resource/doi:10.5061/dryad.8qp4n/2
176	Yangon190	Bu-Yangon190	Burma	n/a	non-American	hpAsia2	https://datadryad.org/resource/doi:10.5061/dryad.8qp4n/2
177	Yangon188	Bu-Yangon188	Burma	n/a	non-American	hpAsia2	https://figshare.com/articles/Helicobacter_pylori_from_clinical_gastric_infection/5245837
178	Yangon179	Bu-Yangon179	Burma	n/a	non-American	hpAsia2	https://datadryad.org/resource/doi:10.5061/dryad.8qp4n/2
179	Yangon173	Bu-Yangon173	Burma	n/a	non-American	hspEAsia	https://datadryad.org/resource/doi:10.5061/dryad.8qp4n/2
180	Yangon159	Bu-Yangon159	Burma	n/a	non-American	hspIndigenousSAmerica	https://datadryad.org/resource/doi:10.5061/dryad.8qp4n/2
181	Yangon142	Bu-Yangon142	Burma	n/a	non-American	hpAsia2	https://datadryad.org/resource/doi:10.5061/dryad.8qp4n/2
182	Yangon132	Bu-Yangon132	Burma	n/a	non-American	hspIndigenousSAmerica	https://datadryad.org/resource/doi:10.5061/dryad.8qp4n/2
183	Myanmar66	Bu-Myanmar66	Burma	n/a	non-American	hpAsia2	https://datadryad.org/resource/doi:10.5061/dryad.8qp4n/2
184	Myanmar52	Bu-Myanmar52	Burma	n/a	non-American	hpAsia2	https://datadryad.org/resource/doi:10.5061/dryad.8qp4n/2
185	Myanmar51	Bu-Myanmar51	Burma	n/a	non-American	hpAsia2	https://datadryad.org/resource/doi:10.5061/dryad.8qp4n/2
186	Mandalay60	Bu-Mandalay60	Burma	n/a	non-American	hpAsia2	https://figshare.com/articles/Helicobacter_pylori_from_clinical_gastric_infection/5245837
187	Mandalay46	Bu-Mandalay46	Burma	n/a	non-American	hspSEurope	https://figshare.com/articles/Helicobacter_pylori_from_clinical_gastric_infection/5245837
188	Mandalay38	Bu-Mandalay38	Burma	n/a	non-American	hspEAsia	https://datadryad.org/resource/doi:10.5061/dryad.8qp4n/2
189	Mandalay30	Bu-Mandalay30	Burma	n/a	non-American	hpAsia2	https://datadryad.org/resource/doi:10.5061/dryad.8qp4n/2
190	Mandalay13	Bu-Mandalay13	Burma	n/a	non-American	hspSEurope	https://figshare.com/articles/Helicobacter_pylori_from_clinical_gastric_infection/5245837
191	Mandalay03	Bu-Mandalay03	Burma	n/a	non-American	hpAsia2	https://datadryad.org/resource/doi:10.5061/dryad.8qp4n/2
192	Aklavik117	Ca-Aklavik117	Canada	Aklavik village, Northwest Territories	American	hspIndigenousNAmerica	10.1128/genomeA.00209-15
193	Aklavik86	Ca-Aklavik86	Canada	Aklavik village, Northwest Territories	American	hspIndigenousNAmerica	10.1128/genomeA.00209-15
194	CCHI33	Ca-CCHI33	Canada	n/a	American	hspAfrica1NAmerica	BioProject access: PRJNA168620
195	R018c	Ca-R018c	Canada	Alberta	American	hspNEurope	10.1111/2049-632X.12045
196	R030b	Ca-R030b	Canada	Alberta	American	hspAfrica1SAfrica	10.1111/2049-632X.12045
197	R036d	Ca-R036d	Canada	Alberta	American	hspSEurope	10.1111/2049-632X.12045
198	R037c	Ca-R037c	Canada	Alberta	American	hspNEurope	10.1111/2049-632X.12045
199	R038b	Ca-R038b	Canada	Alberta	American	hspNEurope	10.1111/2049-632X.12045
200	R046Wa	Ca-R046Wa	Canada	Alberta	American	hspSEurope	10.1111/2049-632X.12045
201	R055a	Ca-R055a	Canada	Alberta	American	hspSEurope	10.1111/2049-632X.12045
202	R32b	Ca-R32b	Canada	Alberta	American	hspNEurope	10.1111/2049-632X.12045
203	UMB-G1	Ca-UMB-G1	Canada	n/a	American	hspSWEurope	BioProject access: PRJNA168619
204	YN1-100	Ch-YN1-100	China	Yunnan	non-American	hspEAsia	BIGSdb*
205	YN1-136	Ch-YN1-136	China	Yunnan	non-American	hspEAsia	BIGSdb*
206	YN1-139	Ch-YN1-139	China	Yunnan	non-American	hspEAsia	BIGSdb*
207	YN1-92	Ch-YN1-92	China	Yunnan	non-American	hspEAsia	BIGSdb*
208	YN1-99	Ch-YN1-99	China	Yunnan	non-American	hspEAsia	BIGSdb*
209	YN3-21	Ch-YN3-21	China	Yunnan	non-American	hspEAsia	BIGSdb*
210	YN3-34	Ch-YN3-34	China	Yunnan	non-American	hspEAsia	BIGSdb*
211	YN3-77	Ch-YN3-77	China	Yunnan	non-American	hspEAsia	BIGSdb*
212	YN4-105	Ch-YN4-105	China	Yunnan	non-American	hspEAsia	BIGSdb*
213	YN4-109	Ch-YN4-109	China	Yunnan	non-American	hspEAsia	BIGSdb*
214	YN4-125	Ch-YN4-125	China	Yunnan	non-American	hspEAsia	BIGSdb*
215	YN4-134	Ch-YN4-134	China	Yunnan	non-American	hspEAsia	BIGSdb*
216	YN4-58	Ch-YN4-58	China	Yunnan	non-American	hspEAsia	BIGSdb*
217	YN4-83	Ch-YN4-83	China	Yunnan	non-American	hspEAsia	BIGSdb*
218	D33	Ch-D33	China	n/a	non-American	hspEAsia	10.3748/wjg.v20.i19.5666.
219	HLJ039	Ch-HLJ039	China	Heilongjiang	non-American	hspEAsia	10.1186/1757-4749-6-5
220	XZ274	Ch-XZ274	China	Zhejiang	non-American	hspEAsia	10.1128/JB.00804-12
221	HLJHP193	Ch-HLJHP193	China	Heilongjiang	non-American	hspEAsia	10.1128/JB.01399-12
222	HLJHP253	Ch-HLJHP253	China	Heilongjiang	non-American	hspEAsia	10.1128/JB.01399-12
223	HLJHP256	Ch-HLJHP256	China	Heilongjiang	non-American	hspEAsia	10.1128/JB.01399-12
224	HLJHP271	Ch-HLJHP271	China	Heilongjiang	non-American	hspEAsia	10.1128/JB.01399-12
225	YN1-91	Ch-YN1-91	China	Kunming, Yunnan	non-American	hspEAsia	10.1371/journal.pone.0120659
226	YN4-84	Ch-YN4-84	China	Lijiang, Yunnan	non-American	hspEAsia	10.1371/journal.pone.0120659
227	NY97-18	Ch-NY97-18	China	Hong Kong	non-American	hspEAsia	BIGSdb*
228	NY97-20	Ch-NY97-20	China	Hong Kong	non-American	hspEAsia	BIGSdb*
229	NY97-29	Ch-NY97-29	China	Hong Kong	non-American	hspEAsia	BIGSdb*
230	NY97-38	Ch-NY97-38	China	Hong Kong	non-American	hspEAsia	BIGSdb*
231	NY97-102	Ch-NY97-102	China	Hong Kong	non-American	hspEAsia	BIGSdb*
232	NY97-103	Ch-NY97-103	China	Hong Kong	non-American	hspEAsia	BIGSdb*
233	PZ5033-3A2	Col-PZ5033-3A2	Colombia	Tumaco	American	hspAfrica1MiscAmerica	BIGSdb*
234	PZ5016-3A3	Col-PZ5016-3A3	Colombia	Tumaco	American	hspAfrica1NAmerica	BIGSdb*
235	SV328-2	Col-SV328-2	Colombia	Tuquerres	American	hspSWEuropeColombia	BIGSdb*
236	SV355-2	Col-SV355-2	Colombia	Tuquerres	American	hspAfrica1MiscAmerica	BIGSdb*
237	PZ5009-3A2	Col-PZ5009-3A2	Colombia	Tumaco	American	hspSWEuropeColombia	BIGSdb*
238	SV380-1	Col-SV380-1	Colombia	Tuquerres	American	hspAfrica1NAmerica	BIGSdb*
239	SV449-1	Col-SV449-1	Colombia	Tuquerres	American	hspSWEuropeColombia	BIGSdb*
240	SV397-2	Col-SV397-2	Colombia	Tuquerres	American	hspAfrica1NAmerica	BIGSdb*
241	SV340-2	Col-SV340-2	Colombia	Tuquerres	American	hspAfrica1MiscAmerica	BIGSdb*
242	PZ5019-3A3	Col-PZ5019-3A3	Colombia	Tumaco	American	hspAfrica1MiscAmerica	BIGSdb*
243	PZ5006-3A3	Col-PZ5006-3A3	Colombia	Tumaco	American	hspAfrica1NAmerica	BIGSdb*
244	PZ5005-3A3	Col-PZ5005-3A3	Colombia	Tumaco	American	hspAfrica1NAmerica	BIGSdb*
245	NQ1671	Col-NQ1671	Colombia	Narino	American	hspAfrica1MiscAmerica	10.1073/pnas.1018444108
246	NQ1701	Col-NQ1701	Colombia	Narino	American	hspAfrica1MiscAmerica	10.1073/pnas.1018444108
247	NQ352	Col-NQ352	Colombia	Narino	American	hspAfrica1MiscAmerica	10.1073/pnas.1018444108
248	NQ4044	Col-NQ4044	Colombia	n/a	American	hspSWEuropeMexico	BioProject access: PRJNA64083
249	NQ4053	Col-NQ4053	Colombia	n/a	American	hspSWEuropeColombia	10.1111/2049-632X.12045
250	NQ4076	Col-NQ4076	Colombia	n/a	American	hspSWEuropeColombia	10.1111/2049-632X.12045
251	NQ4099	Col-NQ4099	Colombia	n/a	American	hspSWEuropeColombia	10.1111/2049-632X.12045
252	NQ4110	Col-NQ4110	Colombia	n/a	American	hspSWEuropeMexico	10.1111/2049-632X.12045
253	NQ4161	Col-NQ4161	Colombia	n/a	American	hspAfrica1MiscAmerica	10.1111/2049-632X.12045
254	NQ4191	Col-NQ4191	Colombia	Narino	American	hspAfrica1MiscAmerica	10.1111/2049-632X.12045
255	NQ4200	Col-NQ4200	Colombia	n/a	American	hspSWEuropeColombia	10.1111/2049-632X.12045
256	NQ4216	Col-NQ4216	Colombia	n/a	American	hspSWEuropeColombia	10.1111/2049-632X.12045
257	NQ4228	Col-NQ4228	Colombia	n/a	American	hspSWEuropeColombia	10.1111/2049-632X.12045
258	CG-22025	Col-22025	Colombia	Boyacá, inland	American	hspSWEuropeColombia	10.3389/fcimb.2017.00050
259	CC-22402	Col-22402	Colombia	Cundinamarca, inland	American	hspSWEuropeColombia	10.3389/fcimb.2017.00050
260	CG-22087	Col-22087	Colombia	Boyacá, inland	American	hspSWEuropeColombia	10.3389/fcimb.2017.00050
261	CC-26084	Col-26084	Colombia	Cundinamarca, inland	American	hspSWEuropeColombia	10.3389/fcimb.2017.00050
262	CC-26093	Col-26093	Colombia	Cundinamarca, inland	American	hspSWEuropeColombia	10.3389/fcimb.2017.00050
263	CM-22346	Col-22346	Colombia	Cundinamarca, inland	American	hspSWEuropeColombia	10.3389/fcimb.2017.00050
264	CA-22337	Col-22337	Colombia	Cundinamarca, inland	American	hspSWEuropeColombia	10.3389/fcimb.2017.00050
265	CM-22341	Col-22341	Colombia	Cundinamarca, inland	American	hspSWEuropeColombia	10.3389/fcimb.2017.00050
266	CG-22023	Col-22023	Colombia	Boyacá, inland	American	hspSWEuropeColombia	10.3389/fcimb.2017.00050
267	CA-22327	Col-22327	Colombia	Bogota D.C.	American	hspSWEuropeColombia	10.3389/fcimb.2017.00050
268	CC-26100	Col-26100	Colombia	Caquetá, inland	American	hspSWEuropeMexico	10.3389/fcimb.2017.00050
269	CM-22046	Col-22046	Colombia	Boyacá, inland	American	hspSWEuropeColombia	10.3389/fcimb.2017.00050
270	CG-22389	Col-22389	Colombia	Cundinamarca, inland	American	hspSWEuropeColombia	10.3389/fcimb.2017.00050
271	CG-22366	Col-22366	Colombia	Bogota D. C.	American	hspAfrica1MiscAmerica	10.3389/fcimb.2017.00050
272	CM-22013	Col-22013	Colombia	Boyacá, inland	American	hspSWEuropeColombia	10.3389/fcimb.2017.00050
273	CA-22362	Col-22362	Colombia	Tolima, inland	American	hspSWEuropeColombia	10.3389/fcimb.2017.00050
274	CG-22367	Col-22367	Colombia	Boyacá, inland	American	hspSWEuropeColombia	10.3389/fcimb.2017.00050
275	CM-22021	Col-22021	Colombia	Boyacá, inland	American	hspSWEuropeColombia	10.3389/fcimb.2017.00050
276	CG-22385	Col-22385	Colombia	Santander, inland	American	hspSWEuropeColombia	10.3389/fcimb.2017.00050
277	CA-24004	Col-24004	Colombia	Tolima, inland	American	hspAfrica1MiscAmerica	10.3389/fcimb.2017.00050
278	CG-22370	Col-22370	Colombia	Boyacá, inland	American	hspSWEuropeColombia	10.3389/fcimb.2017.00050
279	CA-22311	Col-22311	Colombia	Bogota D.C.	American	hspSWEuropeColombia	10.3389/fcimb.2017.00050
280	CM-22390	Col-22390	Colombia	Caldas, inland	American	hspSWEuropeMexico	10.3389/fcimb.2017.00050
281	CA-22339	Col-22339	Colombia	Bogota D.C.	American	hspSWEuropeColombia	10.3389/fcimb.2017.00050
282	CA-22312	Col-22312	Colombia	Bogota D.C.	American	hspSWEuropeColombia	10.3389/fcimb.2017.00050
283	CG-22322	Col-22322	Colombia	Cundinamarca, inland	American	hspSWEuropeColombia	10.3389/fcimb.2017.00050
284	CM-22331	Col-22331	Colombia	Boyacá, inland	American	hspSWEuropeColombia	10.3389/fcimb.2017.00050
285	CA-26024	Col-26024	Colombia	Meta, inland	American	hspSWEuropeColombia	10.3389/fcimb.2017.00050
286	CM-22368	Col-22368	Colombia	Boyacá, inland	American	hspSWEuropeColombia	10.3389/fcimb.2017.00050
287	CM-22360	Col-22360	Colombia	Bogota D.C.	American	hspSWEuropeColombia	10.3389/fcimb.2017.00050
288	CG-22378	Col-22378	Colombia	Santander, inland	American	hspSWEuropeColombia	10.3389/fcimb.2017.00050
289	CA-22019	Col-22019	Colombia	Santander, inland	American	hspAfrica1MiscAmerica	10.3389/fcimb.2017.00050
290	CG-22371	Col-22371	Colombia	Bogota D. C.	American	hspAfrica1MiscAmerica	10.3389/fcimb.2017.00050
291	CA-22020	Col-22020	Colombia	Boyacá, inland	American	hspSWEuropeColombia	10.3389/fcimb.2017.00050
292	CM-22315	Col-22315	Colombia	Boyacá, inland	American	hspSWEuropeColombia	10.3389/fcimb.2017.00050
293	CA-22335	Col-22335	Colombia	Boyacá, inland	American	hspSWEuropeColombia	10.3389/fcimb.2017.00050
294	CA-22393	Col-22393	Colombia	Cundinamarca, inland	American	hspSWEuropeColombia	10.3389/fcimb.2017.00050
295	CC-22093	Col-22093	Colombia	Boyacá, inland	American	hspSWEuropeColombia	10.3389/fcimb.2017.00050
296	CA-22095	Col-22095	Colombia	Santander, inland	American	hspSWEuropeColombia	10.3389/fcimb.2017.00050
297	CM-22347	Col-22347	Colombia	Boyacá, inland	American	hspSWEuropeColombia	10.3389/fcimb.2017.00050
298	CM-22388	Col-22388	Colombia	Cundinamarca, inland	American	hspSWEuropeColombia	10.3389/fcimb.2017.00050
299	CM-22351	Col-22351	Colombia	Bogota D.C.	American	hspSWEuropeColombia	10.3389/fcimb.2017.00050
300	CG-22384	Col-22384	Colombia	Boyacá, inland	American	hspSWEuropeColombia	10.3389/fcimb.2017.00050
301	CR-9	CR-9	Costa Rica	n/a	American	hspSWEuropeMexico	BIGSdb*
302	CR-16	CR-16	Costa Rica	n/a	American	hspAfrica1NAmerica	BIGSdb*
303	CR-15	CR-15	Costa Rica	n/a	American	hspSWEuropeMexico	BIGSdb*
304	EG-223	EG-223	Egypt	n/a	non-American	hspSWEurope	BIGSdb*
305	ELS37	ELS37	El Salvador	rural region	American	hspSWEuropeHonduras	BioProject access: PRJNA69915
306	3735-2	Fra-3735-2	France	Bordeaux	non-American	hspSWEurope	BIGSdb*
307	3843-2	Fra-3843-2	France	Bordeaux	non-American	hspSEurope	BIGSdb*
308	B45	Fra-B45	France	n/a	non-American	hspSWEurope	10.1128/mBio.00239-11
309	908	Fra-908	France	n/a	non-American	hspAfrica1NAmerica	10.1128/JB.01110-10
310	B38	Fra-B38	France	n/a	non-American	hspSEurope	10.1186/1471-2164-11-368.
311	N6	Bu-N6	France	n/a	non-American	hspSEurope	10.1128/JB.00386-12
312	B25	Fra-B25	France	Bordeaux	non-American	hspSWEurope	10.1186/s12915-018-0550-3
313	B29	Fra-B29	France	Bordeaux	non-American	hspSEurope	10.1186/s12915-018-0550-3
314	B30	Fra-B30	France	Bordeaux	non-American	hspSEurope	10.1186/s12915-018-0550-3
315	B31	Fra-B31	France	Bordeaux	non-American	hspSWEurope	10.1186/s12915-018-0550-3
316	B35	Fra-B35	France	Bordeaux	non-American	hspSEurope	10.1186/s12915-018-0550-3
317	B40	Fra-B40	France	Bordeaux	non-American	hspSEurope	10.1186/s12915-018-0550-3
318	B41	Fra-B41	France	Bordeaux	non-American	hspAfrica1NAmerica	10.1186/s12915-018-0550-3
319	B43	Fra-B43	France	Bordeaux	non-American	hspSWEurope	10.1186/s12915-018-0550-3
320	B44	Fra-B44	France	Bordeaux	non-American	hspNEurope	10.1186/s12915-018-0550-3
321	B47	Fra-B47	France	Bordeaux	non-American	hspSEurope	10.1186/s12915-018-0550-3
322	GC23-HL	Fra-GC23-HL	France	Bordeaux	non-American	hspSEurope	10.1186/s12915-018-0550-3
323	GC26-HL	Fra-GC26-HL	France	Bordeaux	non-American	hspSEurope	10.1186/s12915-018-0550-3
324	GC31-B	Fra-GC31-B	France	Bordeaux	non-American	hspSEurope	10.1186/s12915-018-0550-3
325	GC34-HL	Fra-GC34-HL	France	Bordeaux	non-American	hspSEurope	10.1186/s12915-018-0550-3
326	GC54-HL	Fra-GC54-HL	France	Bordeaux	non-American	hspSEurope	10.1186/s12915-018-0550-3
327	GC65-HL	Fra-GC65-HL	France	Bordeaux	non-American	hspSEurope	10.1186/s12915-018-0550-3
328	GC67-HL	Fra-GC67-HL	France	Bordeaux	non-American	hspSWEurope	10.1186/s12915-018-0550-3
329	ANT170	Fra-ANT170	France	Bordeaux	non-American	hspSWEurope	10.1186/s12915-018-0550-3
330	BON254	Fra-BON254	France	Bordeaux	non-American	hspSEurope	https://datadryad.org/resource/doi:10.5061/dryad.8qp4n/2
331	CHA185	Fra-CHA185	France	Bordeaux	non-American	hspSEurope	https://datadryad.org/resource/doi:10.5061/dryad.8qp4n/2
332	GRA247	Fra-GRA247	France	Bordeaux	non-American	hspSWEurope	https://datadryad.org/resource/doi:10.5061/dryad.8qp4n/2
333	PHI092	Fra-PHI092	France	Bordeaux	non-American	hspSEurope	https://datadryad.org/resource/doi:10.5061/dryad.8qp4n/2
334	GC30-HL	Fra-GC30-HL	France	Bordeaux	non-American	hspSEurope	10.1186/s12915-018-0550-3
335	GC52-HL	Fra-GC52-HL	France	Bordeaux	non-American	hspSWEuropeMexico	10.1186/s12915-018-0550-3
336	3755	Fra-3755	France	Bordeaux	non-American	hspAfrica1SAfrica	10.1186/s12915-018-0550-3
337	3800	Fra-3800	France	Bordeaux	non-American	hspSWEurope	https://datadryad.org/resource/doi:10.5061/dryad.8qp4n/2
338	3802	Fra-3802	France	Bordeaux	non-American	hspAfrica1NAmerica	10.1186/s12915-018-0550-3
339	3824	Fra-3824	France	Bordeaux	non-American	hspAfrica1MiscAmerica	10.1186/s12915-018-0550-3
340	3754	Fra-3754	France	Bordeaux	non-American	hpAsia2	https://datadryad.org/resource/doi:10.5061/dryad.8qp4n/2
341	3697	Fra-3697	France	Bordeaux	non-American	hspSWEurope	https://datadryad.org/resource/doi:10.5061/dryad.8qp4n/2
342	3738	Fra-3738	France	Bordeaux	non-American	hspSWEurope	https://datadryad.org/resource/doi:10.5061/dryad.8qp4n/2
343	3699	Fra-3699	France	Bordeaux	non-American	hspSWEurope	10.1186/s12915-018-0550-3
344	3746	Fra-3746	France	Bordeaux	non-American	hspSEurope	https://datadryad.org/resource/doi:10.5061/dryad.8qp4n/2
345	GC69-HL	Fra-GC69-HL	France	Bordeaux	non-American	hspSEurope	10.1186/s12915-018-0550-3
346	Fr-G12-G	Fra-Fr-G12-G	France	n/a	non-American	hspAfrica1MiscAmerica	10.1038/srep42471
347	Fr-B58-M	Fra-B58-M	France	n/a	non-American	hspEAsia	10.1038/srep42471
348	GC62-HL-2	Fra-GC62-HL-2	France	Bordeaux	non-American	hspSEurope	10.1038/srep42471
349	P12	Ger-P12	Germany	n/a	non-American	hspSEurope	10.1093/nar/gkq378
350	De-M53-M	Ger-De-M53-M	Germany	n/a	non-American	hspSEurope	BIGSdb*
351	AMI	And-AMI	India	n/a	non-American	hspSEurope	BIGSdb*
352	Qsc35	In-Qsc35	India	n/a	non-American	hpAsia2	BIGSdb*
353	L7	In-L7	India	Ladakh	non-American	hspIndigenousSAmerica	BIGSdb*
354	India7	India7	India	n/a	non-American	hpAsia2	BioProject access: PRJNA53321
355	Santal49	In-Santal49	India	West Bengal	non-American	hpAsia2	BioProject access: PRJNA69921
356	NAK7	In-NAK7	India	n/a	non-American	hpAsia2	BioProject access: PRJNA186589
357	Manado-1	Indo-Manado-1	Indonesia	n/a	non-American	hspEAsia	10.1186/s13099-014-0042-0
358	SSR1	Ir-SSR1	Ireland	Dublin	non-American	hspNEurope	10.1186/s12915-018-0550-3
359	SSR2	Ir-SSR2	Ireland	Dublin	non-American	hspNEurope	https://datadryad.org/resource/doi:10.5061/dryad.8qp4n/2
360	SSR3	Ir-SSR3	Ireland	Dublin	non-American	hspNEurope	https://datadryad.org/resource/doi:10.5061/dryad.8qp4n/2
361	SSR5	Ir-SSR5	Ireland	Dublin	non-American	hspNEurope	https://datadryad.org/resource/doi:10.5061/dryad.8qp4n/2
362	SSR7	Ir-SSR7	Ireland	Dublin	non-American	hspNEurope	https://datadryad.org/resource/doi:10.5061/dryad.8qp4n/2
363	SSR8	Ir-SSR8	Ireland	Dublin	non-American	hspNEurope	https://datadryad.org/resource/doi:10.5061/dryad.8qp4n/2
364	SSR9	Ir-SSR9	Ireland	Dublin	non-American	hspNEurope	https://datadryad.org/resource/doi:10.5061/dryad.8qp4n/2
365	SSR12	Ir-SSR12	Ireland	Dublin	non-American	hspSEurope	https://datadryad.org/resource/doi:10.5061/dryad.8qp4n/2
366	SSR13	Ir-SSR13	Ireland	Dublin	non-American	hspNEurope	https://datadryad.org/resource/doi:10.5061/dryad.8qp4n/2
367	SSR14	Ir-SSR14	Ireland	Dublin	non-American	hspNEurope	https://datadryad.org/resource/doi:10.5061/dryad.8qp4n/2
368	SSR17	Ir-SSR17	Ireland	Dublin	non-American	hspNEurope	https://datadryad.org/resource/doi:10.5061/dryad.8qp4n/2
369	SSR20	Ir-SSR20	Ireland	Dublin	non-American	hspNEurope	https://datadryad.org/resource/doi:10.5061/dryad.8qp4n/2
370	SSR22	Ir-SSR22	Ireland	Dublin	non-American	hspNEurope	https://datadryad.org/resource/doi:10.5061/dryad.8qp4n/2
371	SSR23	Ir-SSR23	Ireland	Dublin	non-American	hspNEurope	https://datadryad.org/resource/doi:10.5061/dryad.8qp4n/2
372	SSR33	Ir-SSR33	Ireland	Dublin	non-American	hspNEurope	https://datadryad.org/resource/doi:10.5061/dryad.8qp4n/2
373	SSR40	Ir-SSR40	Ireland	Dublin	non-American	hspNEurope	https://datadryad.org/resource/doi:10.5061/dryad.8qp4n/2
374	SSR43	Ir-SSR43	Ireland	Dublin	non-American	hspNEurope	https://datadryad.org/resource/doi:10.5061/dryad.8qp4n/2
375	G27	It-G27	Italy	n/a	non-American	hspSEurope	10.1128/JB.01416-08
376	35A	Ja-35A	Japan	n/a	non-American	hspEAsia	BioProject access: PRJNA34603
377	F16	Ja-F16	Japan	Fukui	non-American	hspEAsia	10.1186/1471-2180-11-104
378	F30	Ja-F30	Japan	Fukui	non-American	hspEAsia	10.1186/1471-2180-11-104
379	F32	Ja-F32	Japan	Fukui	non-American	hspEAsia	10.1186/1471-2180-11-104
380	F57	Ja-F57	Japan	Fukui	non-American	hspEAsia	10.1186/1471-2180-11-104
381	98-10	Ja-98-10	Japan	n/a	non-American	hspEAsia	10.1186/1471-2164-10-3
382	CPY1124	Ja-CPY1124	Japan	Yamaguchi	non-American	hspEAsia	10.1111/2049-632X.12045
383	CPY1313	Ja-CPY1313	Japan	Yamaguchi	non-American	hspEAsia	10.1111/2049-632X.12045
384	CPY1662	Ja-CPY1662	Japan	Yamaguchi	non-American	hspEAsia	10.1111/2049-632X.12045
385	CPY1962	Ja-CPY1962	Japan	Yamaguchi	non-American	hspEAsia	10.1111/2049-632X.12045
386	CPY3281	Ja-CPY3281	Japan	Yamaguchi	non-American	hspEAsia	10.1111/2049-632X.12045
387	CPY6081	Ja-CPY6081	Japan	Yamaguchi	non-American	hspEAsia	10.1111/2049-632X.12045
388	CPY6261	Ja-CPY6261	Japan	Yamaguchi	non-American	hspEAsia	10.1111/2049-632X.12045
389	CPY6271	Ja-CPY6271	Japan	Yamaguchi	non-American	hspEAsia	10.1111/2049-632X.12045
390	CPY6311	Ja-CPY6311	Japan	Yamaguchi	non-American	hspEAsia	10.1111/2049-632X.12045
391	oki102	Ja-oki102	Japan	Okinawa	non-American	hspIndigenousSAmerica	10.1128/genomeA.00286-14
392	oki112	Ja-oki112	Japan	Okinawa	non-American	hspIndigenousSAmerica	10.1128/genomeA.00286-14
393	oki128	Ja-oki128	Japan	Okinawa	non-American	hspIndigenousSAmerica	10.1128/genomeA.00286-14
394	oki154	Ja-oki154	Japan	Okinawa	non-American	hspIndigenousSAmerica	10.1128/genomeA.00286-14
395	oki422	Ja-oki422	Japan	Okinawa	non-American	hspIndigenousSAmerica	10.1128/genomeA.00286-14
396	oki673	Ja-oki673	Japan	Okinawa	non-American	hspIndigenousSAmerica	10.1128/genomeA.00286-14
397	oki828	Ja-oki828	Japan	Okinawa	non-American	hspIndigenousSAmerica	10.1128/genomeA.00286-14
398	oki898	Ja-oki898	Japan	Okinawa	non-American	hspIndigenousSAmerica	10.1128/genomeA.00286-14
399	45	Ku-45	Kuwait	Kuwait City	non-American	hspSEurope	BIGSdb*
400	59	Ku-59	Kuwait	Kuwait City	non-American	hspSEurope	BIGSdb*
401	22	Ku-22	Kuwait	Kuwait City	non-American	hspSEurope	BIGSdb*
402	Lithuania75	Lithuania75	Lithuania	n/a	non-American	hspSEurope	BioProject access: PRJNA53323
403	FD662	Ma-FD662	Malaysia	Kuala Lumpur	non-American	hpAsia2	Assembly accession: GCA_000296095.2
404	FD719	Ma-FD719	Malaysia	Kuala Lumpur	non-American	hpAsia2	Assembly accession: GCA_000296115.2
405	7C	MX-7C	Mexico	n/a	American	hspSWEurope	10.1128/genomeA.01503-15
406	29CaP	MX-29CaP	Mexico	n/a	American	hspSWEurope	10.1128/genomeA.01512-15
407	MM-2012-26	MX-2012-26	Mexico	Mexico City	American	hspSWEuropeMexico	10.3389/fcimb.2017.00050
408	MG-ms167	MX-ms167	Mexico	Mexico City	American	hspAfrica1MiscAmerica	10.3389/fcimb.2017.00050
409	MC-ms1055	MX-ms1055	Mexico	Mexico City	American	hspSWEuropeMexico	10.3389/fcimb.2017.00050
410	MC-ms1063	MX-ms1063	Mexico	Mexico City	American	hspAfrica1MiscAmerica	10.3389/fcimb.2017.00050
411	MM-2006-106	MX-2006-106	Mexico	Mexico City	American	hspAfrica1MiscAmerica	10.3389/fcimb.2017.00050
412	MG-2006-449	MX-2006-449	Mexico	Mexico City	American	hspSWEuropeHonduras	10.3389/fcimb.2017.00050
413	MM-2004-20	MX-2004-20	Mexico	Mexico City	American	hspSWEuropeMexico	10.3389/fcimb.2017.00050
414	MG-2005-98	MX-2005-98	Mexico	Mexico City	American	hspSWEuropeMexico	10.3389/fcimb.2017.00050
415	MG-ms203	MX-ms203	Mexico	Mexico City	American	hspSWEuropeMexico	10.3389/fcimb.2017.00050
416	MM-2005-72	MX-2005-72	Mexico	Mexico City	American	hspAfrica1MiscAmerica	10.3389/fcimb.2017.00050
417	MC-ms1078	MX-ms1078	Mexico	Mexico City	American	hspSWEuropeMexico	10.3389/fcimb.2017.00050
418	MC-2006-52	MX-2006-52	Mexico	Mexico City	American	hspSWEuropeMexico	10.3389/fcimb.2017.00050
419	MG-2003-98	MX-2003-98	Mexico	Mexico City	American	hspAfrica1MiscAmerica	10.3389/fcimb.2017.00050
420	MG-2006-407	MX-2006-407	Mexico	Mexico City	American	hspSWEuropeMexico	10.3389/fcimb.2017.00050
421	MM-2006-103	MX-2006-103	Mexico	Mexico City	American	hspAfrica1MiscAmerica	10.3389/fcimb.2017.00050
422	MG-ms2	MX-ms2	Mexico	Mexico City	American	hspSWEuropeMexico	10.3389/fcimb.2017.00050
423	MM-2006-56	MX-2006-56	Mexico	Mexico City	American	hspSWEuropeHonduras	10.3389/fcimb.2017.00050
424	MG-2005-100	MX-2005-100	Mexico	Mexico City	American	hspSWEuropeMexico	10.3389/fcimb.2017.00050
425	MU-2003-84	MX-2003-84	Mexico	Mexico City	American	hspSWEuropeMexico	10.3389/fcimb.2017.00050
426	MG-2006-479	MX-2006-479	Mexico	Mexico City	American	hspSWEuropeHonduras	10.3389/fcimb.2017.00050
427	MM-2006-267	MX-2006-267	Mexico	Mexico City	American	hspSWEuropeMexico	10.3389/fcimb.2017.00050
428	MM-2005-126	MX-2005-126	Mexico	Mexico City	American	hspSWEuropeMexico	10.3389/fcimb.2017.00050
429	MM-2003-103	MX-2003-103	Mexico	Mexico City	American	hspSWEuropeMexico	10.3389/fcimb.2017.00050
430	MG-2003-107	MX-2003-107	Mexico	Mexico City	American	hspAfrica1MiscAmerica	10.3389/fcimb.2017.00050
431	MM-2006-480	MX-2006-480	Mexico	Mexico City	American	hspSWEuropeMexico	10.3389/fcimb.2017.00050
432	MG-2006-4	MX-2006-04	Mexico	Mexico City	American	hspSWEurope	10.3389/fcimb.2017.00050
433	MC-2011-145	MX-2011-145	Mexico	Mexico City	American	hspAfrica1MiscAmerica	10.3389/fcimb.2017.00050
434	2006-513	MX-2006-513	Mexico	Mexico City	American	hspAfrica1MiscAmerica	10.3389/fcimb.2017.00050
435	MU-2004-2	MX-2004-2	Mexico	Mexico City	American	hspSWEuropeMexico	10.3389/fcimb.2017.00050
436	MG-2011-41	MX-2011-41	Mexico	Mexico City	American	hspSWEuropeMexico	10.3389/fcimb.2017.00050
437	NP05	Ne-NP05	Nepal	n/a	non-American	hpAsia2	https://datadryad.org/resource/doi:10.5061/dryad.8qp4n/2
438	NP05-282	Ne-NP05-282	Nepal	n/a	non-American	hspSEurope	https://figshare.com/articles/Helicobacter_pylori_from_clinical_gastric_infection/5245837
439	NP05-278	Ne-NP05-278	Nepal	n/a	non-American	hpAsia2	https://datadryad.org/resource/doi:10.5061/dryad.8qp4n/2
440	NP05-272	Ne-NP05-272	Nepal	n/a	non-American	hpAsia2	https://datadryad.org/resource/doi:10.5061/dryad.8qp4n/2
441	NP05-266	Ne-NP05-266	Nepal	n/a	non-American	hpAsia2	https://figshare.com/articles/Helicobacter_pylori_from_clinical_gastric_infection/5245837
442	NP05-261	Ne-NP05-261	Nepal	n/a	non-American	hspSEurope	https://figshare.com/articles/Helicobacter_pylori_from_clinical_gastric_infection/5245837
443	NP05-250	Ne-NP05-250	Nepal	n/a	non-American	hpAsia2	https://datadryad.org/resource/doi:10.5061/dryad.8qp4n/2
444	NP05-234	Ne-NP05-234	Nepal	n/a	non-American	hpAsia2	https://figshare.com/articles/Helicobacter_pylori_from_clinical_gastric_infection/5245837
445	NP05-227	Ne-NP05-227	Nepal	n/a	non-American	hpAsia2	https://figshare.com/articles/Helicobacter_pylori_from_clinical_gastric_infection/5245837
446	NP05-124	Ne-NP05-124	Nepal	n/a	non-American	hpAsia2	https://figshare.com/articles/Helicobacter_pylori_from_clinical_gastric_infection/5245837
447	NP05-121	Ne-NP05-121	Nepal	n/a	non-American	hpAsia2	https://datadryad.org/resource/doi:10.5061/dryad.8qp4n/2
448	NP05-112	Ne-NP05-112	Nepal	n/a	non-American	hpAsia2	https://datadryad.org/resource/doi:10.5061/dryad.8qp4n/2
449	NP05-107	Ne-NP05-107	Nepal	n/a	non-American	hpAsia2	https://datadryad.org/resource/doi:10.5061/dryad.8qp4n/2
450	NP05-105	Ne-NP05-105	Nepal	n/a	non-American	hpAsia2	https://datadryad.org/resource/doi:10.5061/dryad.8qp4n/2
451	NP04	Ne-NP04	Nepal	n/a	non-American	hpAsia2	https://datadryad.org/resource/doi:10.5061/dryad.8qp4n/2
452	Nic01-C	Nic01-C	Nicaragua	Managua	American	hspSWEuropeHonduras	10.1186/s12862-016-0619-y
453	Nic03-C	Nic03-C	Nicaragua	Managua	American	hspAfrica1Nicaragua	10.1186/s12862-016-0619-y
454	Nic04-C	Nic04-C	Nicaragua	Managua	American	hspSWEuropeHonduras	10.1186/s12862-016-0619-y
455	Nic05-C	Nic05-C	Nicaragua	Managua	American	hspSWEuropeHonduras	10.1186/s12862-016-0619-y
456	Nic06-A	Nic06-A	Nicaragua	Managua	American	hspAfrica1Nicaragua	10.1186/s12862-016-0619-y
457	Nic07-C	Nic07-C	Nicaragua	Managua	American	hspAfrica1Nicaragua	10.1186/s12862-016-0619-y
458	Nic08-C	Nic08-C	Nicaragua	Managua	American	hspSEurope	10.1186/s12862-016-0619-y
459	Nic09-C	Nic09-C	Nicaragua	Managua	American	hspSWEurope	10.1186/s12862-016-0619-y
460	Nic10-C	Nic10-C	Nicaragua	Managua	American	hspAfrica1Nicaragua	10.1186/s12862-016-0619-y
461	Nic11-C	Nic11-C	Nicaragua	Managua	American	hspAfrica1Nicaragua	10.1186/s12862-016-0619-y
462	Nic12-C	Nic12-C	Nicaragua	Managua	American	hspAfrica1Nicaragua	10.1186/s12862-016-0619-y
463	Nic13-C	Nic13-C	Nicaragua	Managua	American	hspAfrica1Nicaragua	10.1186/s12862-016-0619-y
464	Nic14-C	Nic14-C	Nicaragua	Managua	American	hspSWEurope	10.1186/s12862-016-0619-y
465	Nic15-C	Nic15-C	Nicaragua	Managua	American	hspSWEurope	10.1186/s12862-016-0619-y
466	Nic16-C	Nic16-C	Nicaragua	Managua	American	hspAfrica1Nicaragua	10.1186/s12862-016-0619-y
467	Nic17-C	Nic17-C	Nicaragua	Managua	American	hspSWEuropeMexico	10.1186/s12862-016-0619-y
468	Nic18-C	Nic18-C	Nicaragua	Managua	American	hspAfrica1Nicaragua	10.1186/s12862-016-0619-y
469	Nic19-C	Nic19-C	Nicaragua	Managua	American	hspAfrica1Nicaragua	10.1186/s12862-016-0619-y
470	Nic20-A	Nic20-A	Nicaragua	Managua	American	hspSWEurope	10.1186/s12862-016-0619-y
471	Nic20-C	Nic20-C	Nicaragua	Managua	American	hspAfrica1NAmerica	10.1186/s12862-016-0619-y
472	Nic21-C	Nic21-C	Nicaragua	Managua	American	hspAfrica1Nicaragua	10.1186/s12862-016-0619-y
473	Nic02-A	Nic02-A	Nicaragua	Managua	American	hspSWEuropeHonduras	10.1186/s12862-016-0619-y
474	Nic29-A	Nic29-A	Nicaragua	Managua	American	hspAfrica1Nicaragua	10.1186/s12862-016-0619-y
475	Nic30-A	Nic30-A	Nicaragua	Managua	American	hspAfrica1Nicaragua	10.1186/s12862-016-0619-y
476	Nic32-A	Nic32-A	Nicaragua	Managua	American	hspAfrica1Nicaragua	10.1186/s12862-016-0619-y
477	Nic22-A	Nic22-A	Nicaragua	Managua	American	hspSWEurope	10.1186/s12862-016-0619-y
478	Nic23-A	Nic23-A	Nicaragua	Managua	American	hspSWEuropeHonduras	10.1186/s12862-016-0619-y
479	Nic24-A	Nic24-A	Nicaragua	Managua	American	hspAfrica1Nicaragua	10.1186/s12862-016-0619-y
480	Nic25-A	Nic25-A	Nicaragua	Managua	American	hspAfrica1Nicaragua	10.1186/s12862-016-0619-y
481	Nic26-A	Nic26-A	Nicaragua	Managua	American	hspAfrica1Nicaragua	10.1186/s12862-016-0619-y
482	Nic27-A	Nic27-A	Nicaragua	Managua	American	hspAfrica1Nicaragua	10.1186/s12862-016-0619-y
483	Nic28-A	Nic28-A	Nicaragua	Managua	American	hspAfrica1Nicaragua	10.1186/s12862-016-0619-y
484	PNG84A	PNG-84A	Papua New Guinea	Goroka	non-American	hspIndigenousSAmerica	BioProject access: PRJNA245115
485	Puno135	Pe-Puno135	Peru	Puno	American	hspIndigenousSAmerica	BioProject access: PRJNA69919
486	Cuz20	Pe-Cuz20	Peru	Monte Carmelo near Cuzco	American	hspIndigenousSAmerica	BioProject access: PRJNA49029
487	PeCan18	Pe-PeCan18	Peru	Lima	American	hspAfrica1MiscAmerica	BioProject access: PRJNA95275
488	PeCan4	Pe-PeCan4	Peru	n/a	American	hspIndigenousSAmerica	BioProject access: PRJNA49027
489	Puno120	Pe-Puno120	Peru	Puno	American	hspIndigenousSAmerica	BioProject access: PRJNA69917
490	SJM180	Pe-SJM180	Peru	San Juan Miraflores shantytown, Lima	American	hspSWEuropeMexico	BioProject access: PRJNA49025
491	Sat464	Pe-Sat464	Peru	Satipo	American	hspIndigenousSAmerica	BioProject access: PRJNA49453
492	Shi112	Pe-Shi112	Peru	Shimaa	American	hspIndigenousSAmerica	BioPrject acess: PRJNA94347
493	Shi169	Pe-Shi169	Peru	Shimaa	American	hspIndigenousSAmerica	10.1371/journal.pone.0027212
494	Shi417	Pe-Shi417	Peru	Shimaa	American	hspIndigenousSAmerica	10.1371/journal.pone.0027212
495	Shi470	Pe-Shi470	Peru	Shimaa	American	hspIndigenousSAmerica	10.1371/journal.pone.0027212
496	228-99	Pt-228-99	Portugal	n/a	non-American	hspSWEurope	10.1371/journal.pone.0026265
497	1786-05	Pt-1786-05	Portugal	n/a	non-American	hspSWEurope	10.1371/journal.pone.0026265
498	173-00	Pt-173-00	Portugal	Lisbon	non-American	hspSWEurope	10.1371/journal.pone.0026265
499	1152-04	Pt-1152-04	Portugal	n/a	non-American	hspSWEurope	10.1371/journal.pone.0026265
500	1198-04	Pt-1198-04	Portugal	n/a	non-American	hspSWEurope	10.1371/journal.pone.0026265
501	207-99	Pt-207-99	Portugal	n/a	non-American	hspSWEurope	10.1371/journal.pone.0026265
502	499-02	Pt-499-02	Portugal	n/a	non-American	hspSWEuropeMexico	10.1371/journal.pone.0026265
503	655-99	Pt-655-99	Portugal	n/a	non-American	hspSWEurope	Assembly accession: GCF_000802575.1
504	Pt-B89-G	Pt-B89-G	Portugal	n/a	non-American	hspSWEurope	10.1038/srep42471
505	Pt-1293-U	Pt-1293-U	Portugal	n/a	non-American	hspSWEurope	10.1038/srep42471
506	Pt-5771-G	Pt-5771-G	Portugal	n/a	non-American	hspAfrica1MiscAmerica	10.1038/srep42471
507	Pt-5322-G	Pt-5322-G	Portugal	n/a	non-American	hspSWEurope	10.1038/srep42471
508	Pt-1846-U	Pt-1846-U	Portugal	n/a	non-American	hspSWEurope	10.1038/srep42471
509	Pt-B92-G	Pt-B92-G	Portugal	n/a	non-American	hspSWEurope	10.1038/srep42471
510	Pt-4481-G	Pt-4481-G	Portugal	n/a	non-American	hspSWEurope	10.1038/srep42471
511	Pt-212-99R-U	Pt-212-99R-U	Portugal	n/a	non-American	hspSWEurope	10.1038/srep42471
512	Pt-1918-U	Pt-1918-U	Portugal	n/a	non-American	hspAfrica1SAfrica	10.1038/srep42471
513	Pt-4497-U	Pt-4497-U	Portugal	n/a	non-American	hspAfrica1MiscAmerica	10.1038/srep42471
514	Pt-4472-G	Pt-4472-G	Portugal	n/a	non-American	hspSWEurope	10.1038/srep42471
515	A45	Ru-A45	Russia	Moscow	non-American	hspIndigenousSAmerica	Assembly accession: GCA_000333835.1
516	E48	Ru-E48	Russia	Evenk autonomous region	non-American	hspIndigenousSAmerica	Assembly accession: GCA_000499325.1
517	H13-1	Ru-H13-1	Russia	Khabarovsk	non-American	hspIndigenousSAmerica	Assembly accession: GCA_000499325.1
518	241	Sn-241	Singapore	n/a	non-American	hspEAsia	BIGSdb*
519	S468A	Sn-S468A	Singapore	n/a	non-American	hspEAsia	BioProject access: PRJNA342930
520	1177	Sn-1177	Singapore	n/a	non-American	hspEAsia	Assembly accession: GCF_001940175.1
521	H30	Sn-H30	Singapore	n/a	non-American	hspEAsia	Assembly accession: GCF_001940085.1
522	S380A	Sn-S380A	Singapore	n/a	non-American	hspEAsia	BIGSdb*
523	H9	Sn-H9	Singapore	n/a	non-American	hspEAsia	Assembly accession: GCA_000274085.2
524	132	Sn-132	Singapore	n/a	non-American	hpAsia2	Assembly accession: GCF_001939635.1
525	178	Sn-178	Singapore	n/a	non-American	hspEAsia	Assembly accession: GCF_001939585.1
526	428	Sn-428	Singapore	n/a	non-American	hspEAsia	BIGSdb*
527	CC33C	SA-CC33C	South Africa	Cape Town	non-American	hspAfrica1SAfrica	BIGSdb*
528	SA35C	SA35C	South Africa	Ogies, Mpumalanga	non-American	hspAfrica1SAfrica	10.1073/pnas.1304681110
529	SA213C	SA213C	South Africa	Ogies, Mpumalanga	non-American	hspSEurope	10.1073/pnas.1304681110
530	SA156C	SA156C	South Africa	Ogies, Mpumalanga	non-American	hspAfrica1SAfrica	10.1073/pnas.1304681110
531	SA227C	SA227C	South Africa	Ogies, Mpumalanga	non-American	hspAfrica1SAfrica	10.1073/pnas.1304681110
532	SouthAfrica7	SouthAfrica7	South Africa	Soweto, Johannesburg	non-American	hpAfrica2	10.1128/genomeA.00729-13
533	SouthAfrica20	SouthAfrica20	South Africa	Soweto, Johannesburg	non-American	hpAfrica2	10.1128/genomeA.00729-13
534	SouthAfrica50	SouthAfrica50	South Africa	Soweto, Johannesburg	non-American	hpAfrica2	10.1128/genomeA.00729-13
535	SA144A	SA144A	South Africa	Ogies, Mpumalanga	non-American	hpAfrica2	10.1073/pnas.1304681110
536	SA146C	SA146C	South Africa	Ogies, Mpumalanga	non-American	hspAfrica1SAfrica	10.1073/pnas.1304681110
537	SA155C	SA155C	South Africa	Ogies, Mpumalanga	non-American	hpAfrica2	10.1073/pnas.1304681110
538	SA157C	SA157C	South Africa	Ogies, Mpumalanga	non-American	hspAfrica1SAfrica	10.1073/pnas.1304681110
539	SA158C	SA158C	South Africa	Ogies, Mpumalanga	non-American	hspAfrica1SAfrica	10.1073/pnas.1304681110
540	SA161C	SA161C	South Africa	Ogies, Mpumalanga	non-American	hspAfrica1NAmerica	10.1073/pnas.1304681110
541	SA164C	SA164C	South Africa	Ogies, Mpumalanga	non-American	hspSEurope	10.1073/pnas.1304681110
542	SA166A	SA166A	South Africa	Ogies, Mpumalanga	non-American	hpAfrica2	10.1073/pnas.1304681110
543	SA168C	SA168C	South Africa	Ogies, Mpumalanga	non-American	hspAfrica1SAfrica	10.1073/pnas.1304681110
544	SA169C	SA169C	South Africa	Ogies, Mpumalanga	non-American	hpAfrica2	10.1073/pnas.1304681110
545	SA170C	SA170C	South Africa	Ogies, Mpumalanga	non-American	hspAfrica1SAfrica	10.1073/pnas.1304681110
546	SA171C	SA171C	South Africa	Ogies, Mpumalanga	non-American	hspSEurope	10.1073/pnas.1304681110
547	SA172C	SA172C	South Africa	Ogies, Mpumalanga	non-American	hpAfrica2	10.1073/pnas.1304681110
548	SA173C	SA173C	South Africa	Ogies, Mpumalanga	non-American	hspSEurope	10.1073/pnas.1304681110
549	SA174A	SA174A	South Africa	Ogies, Mpumalanga	non-American	hpAfrica2	10.1073/pnas.1304681110
550	SA175A	SA175A	South Africa	Ogies, Mpumalanga	non-American	hpAfrica2	10.1073/pnas.1304681110
551	SA194C	SA194C	South Africa	Ogies, Mpumalanga	non-American	hpAfrica2	10.1073/pnas.1304681110
552	SA220C	SA220C	South Africa	Ogies, Mpumalanga	non-American	hspAfrica1SAfrica	10.1073/pnas.1304681110
553	SA221C	SA221C	South Africa	Ogies, Mpumalanga	non-American	hspSEurope	10.1073/pnas.1304681110
554	SA222C	SA222C	South Africa	Ogies, Mpumalanga	non-American	hpAsia2	10.1073/pnas.1304681110
555	SA226A	SA226A	South Africa	Ogies, Mpumalanga	non-American	hspAfrica1SAfrica	10.1073/pnas.1304681110
556	SA233C	SA233C	South Africa	Ogies, Mpumalanga	non-American	hpAfrica2	10.1073/pnas.1304681110
557	SA251C	SA251C	South Africa	Ogies, Mpumalanga	non-American	hpAfrica2	10.1073/pnas.1304681110
558	SA252C	SA252C	South Africa	Ogies, Mpumalanga	non-American	hspAfrica1SAfrica	10.1073/pnas.1304681110
559	SA253C	SA253C	South Africa	Ogies, Mpumalanga	non-American	hpAfrica2	10.1073/pnas.1304681110
560	SA29A	SA29A	South Africa	Ogies, Mpumalanga	non-American	hpAfrica2	10.1073/pnas.1304681110
561	SA302C	SA302C	South Africa	Ogies, Mpumalanga	non-American	hspSEurope	10.1073/pnas.1304681110
562	SA303C	SA303C	South Africa	Ogies, Mpumalanga	non-American	hpAfrica2	10.1073/pnas.1304681110
563	SA30C	SA30C	South Africa	Ogies, Mpumalanga	non-American	hspAfrica1SAfrica	10.1073/pnas.1304681110
564	SA36C	SA36C	South Africa	Ogies, Mpumalanga	non-American	hpAfrica2	10.1073/pnas.1304681110
565	SA45C	SA45C	South Africa	Ogies, Mpumalanga	non-American	hspAfrica1SAfrica	10.1073/pnas.1304681110
566	SA46C	SA46C	South Africa	Ogies, Mpumalanga	non-American	hspAfrica1SAfrica	10.1073/pnas.1304681110
567	SA47C	SA47C	South Africa	Ogies, Mpumalanga	non-American	hpAfrica2	10.1073/pnas.1304681110
568	SA160C	SA160C	South Africa	Ogies, Mpumalanga	non-American	hpAfrica2	10.1073/pnas.1304681110
569	DU15	SK-DU15	South Korea	Seoul	non-American	hspEAsia	BioProject access: PRJNA245115
570	52	SK-52	South Korea	n/a	non-American	hspEAsia	BioProject access: PRJNA39507
571	51	SK-51	South Korea	n/a	non-American	hspEAsia	BioProject access: PRJNA9627
572	HUP-B14	ES-HUP-B14	Spain	n/a	non-American	hspSWEurope	BioProject access: PRJNA95277
573	HPAG1	Sw-HPAG1	Sweden	Kalixanda	non-American	hspNEurope	10.1073/pnas.0603784103
574	HE-C1	Sw-HE-C1	Sweden	Örebro	non-American	hspNEurope	10.1186/s12915-018-0550-3
575	HE-C32	Sw-HE-C32	Sweden	Göteborg	non-American	hspNEurope	10.1186/s12915-018-0550-3
576	HE-C33	Sw-HE-C33	Sweden	Västerås	non-American	hspNEurope	10.1186/s12915-018-0550-3
577	HE-C34	Sw-HE-C34	Sweden	Västerås	non-American	hspNEurope	10.1186/s12915-018-0550-3
578	HE-C38	Sw-HE-C38	Sweden	Kalmar	non-American	hspNEurope	10.1186/s12915-018-0550-3
579	HE-C50	Sw-HE-C50	Sweden	Göteborg	non-American	hspNEurope	10.1186/s12915-018-0550-3
580	HE-C52	Sw-HE-C52	Sweden	Mora	non-American	hspNEurope	10.1186/s12915-018-0550-3
581	HE-C55	Sw-HE-C55	Sweden	Kalmar	non-American	hspNEurope	10.1186/s12915-018-0550-3
582	HE-C66	Sw-HE-C66	Sweden	Stockholm	non-American	hspNEurope	10.1186/s12915-018-0550-3
583	HE-C18	Sw-HE-C18	Sweden	Västerås	non-American	hspNEurope	10.1186/s12915-018-0550-3
584	HE-C23	Sw-HE-C23	Sweden	Västerås	non-American	hspNEurope	10.1186/s12915-018-0550-3
585	HE-C30	Sw-HE-C30	Sweden	Kalmar	non-American	hspNEurope	10.1186/s12915-018-0550-3
586	HE-NC1-1	Sw-HE-NC1-1	Sweden	Örebro	non-American	hspNEurope	10.1186/s12915-018-0550-3
587	HE-NC18-1	Sw-HE-NC18-1	Sweden	Västerås	non-American	hspSEurope	10.1186/s12915-018-0550-3
588	HE-NC18-4	Sw-HE-NC18-4	Sweden	Västerås	non-American	hspNEurope	10.1186/s12915-018-0550-3
589	HE-NC13-5	Sw-HE-NC13-5	Sweden	Kalmar	non-American	hspNEurope	10.1186/s12915-018-0550-3
590	HE-NC20-5	Sw-HE-NC20-5	Sweden	Kalmar	non-American	hspNEurope	10.1186/s12915-018-0550-3
591	HE-NC23-2a	Sw-HE-NC23-2a	Sweden	Västerås	non-American	hspNEurope	10.1186/s12915-018-0550-3
592	HE-NC24-6	Sw-HE-NC24-6	Sweden	Kalmar	non-American	hspNEurope	10.1186/s12915-018-0550-3
593	HE-NC27-4	Sw-HE-NC27-4	Sweden	Kalmar	non-American	hspNEurope	10.1186/s12915-018-0550-3
594	HE-NC29-2	Sw-HE-NC29-2	Sweden	Örebro	non-American	hspNEurope	10.1186/s12915-018-0550-3
595	HE-NC30-2	Sw-HE-NC30-2	Sweden	Kalmar	non-American	hspNEurope	10.1186/s12915-018-0550-3
596	HE-NC30-3	Sw-HE-NC30-3	Sweden	Kalmar	non-American	hspNEurope	10.1186/s12915-018-0550-3
597	HE-NC32-4	Sw-HE-NC32-4	Sweden	Göteborg	non-American	hspNEurope	10.1186/s12915-018-0550-3
598	HE-NC32-5	Sw-HE-NC32-5	Sweden	Göteborg	non-American	hspNEurope	10.1186/s12915-018-0550-3
599	HE-NC5-3	Sw-HE-NC5-3	Sweden	Kalmar	non-American	hspNEurope	10.1186/s12915-018-0550-3
600	HE-NC36-4	Sw-HE-NC36-4	Sweden	Kalmar	non-American	hspNEurope	10.1186/s12915-018-0550-3
601	HE-NC38-2	Sw-HE-NC38-2	Sweden	Kalmar	non-American	hspNEurope	10.1186/s12915-018-0550-3
602	HE-NC38-4	Sw-HE-NC38-4	Sweden	Kalmar	non-American	hspNEurope	10.1186/s12915-018-0550-3
603	HE-NC38-5	Sw-HE-NC38-5	Sweden	Kalmar	non-American	hspNEurope	10.1186/s12915-018-0550-3
604	HE-NC47-5	Sw-HE-NC47-5	Sweden	Västerås	non-American	hspNEurope	10.1186/s12915-018-0550-3
605	HE-NC55-1	Sw-HE-NC55-1	Sweden	Kalmar	non-American	hspNEurope	10.1186/s12915-018-0550-3
606	HE-NC55-2	Sw-HE-NC55-2	Sweden	Kalmar	non-American	hspNEurope	10.1186/s12915-018-0550-3
607	HE-NC60-1	Sw-HE-NC60-1	Sweden	Kalmar	non-American	hspNEurope	10.1186/s12915-018-0550-3
608	HE-NC60-3	Sw-HE-NC60-3	Sweden	Kalmar	non-American	hspNEurope	10.1186/s12915-018-0550-3
609	HE-NC61-4	Sw-HE-NC61-4	Sweden	Kalmar	non-American	hspNEurope	10.1186/s12915-018-0550-3
610	HE-NC9-1	Sw-HE-NC9-1	Sweden	Kalmar	non-American	hspNEurope	10.1186/s12915-018-0550-3
611	Sw-577-G	Sw-577-G	Sweden	n/a	non-American	hspNEurope	BIGSdb*
612	Sw-A626-G	Sw-A626-G	Sweden	n/a	non-American	hspNEurope	BIGSdb*
613	ML3	Tw-ML3	Taiwan	Taipei	non-American	hspEAsia	10.1128/genomeA.00229-15
614	ML2	Tw-ML2	Taiwan	Taipei	non-American	hspEAsia	10.1128/genomeA.00229-15
615	ML1	Tw-ML1	Taiwan	Taipei	non-American	hspEAsia	10.1128/genomeA.00229-15
616	TW265	TW-265	Taiwan	n/a	non-American	hspEAsia	BIGSdb*
617	TW235	TW-235	Taiwan	n/a	non-American	hspEAsia	BIGSdb*
618	Hp238	Tw-Hp238	Taiwan	n/a	non-American	hspEAsia	BioProject access: PRJNA265917
619	Taiwan-47	Tw-Taiwan-47	Taiwan	n/a	non-American	hspEAsia	10.1186/s13099-014-0042-0
620	Gambia94-24	Gambia94-24	The Gambia	n/a	non-American	hspAfrica1WAfrica	BioProject: PRJNA53317
621	GAM100Ai	GAM100Ai	The Gambia	n/a	non-American	hspAfrica1WAfrica	BioProject: PRJNA89223
622	GAM101Biv	GAM101Biv	The Gambia	n/a	non-American	hspAfrica1WAfrica	BioProject: PRJNA89223
623	GAM103Bi	GAM103Bi	The Gambia	n/a	non-American	hspAfrica1WAfrica	BioProject: PRJNA89223
624	GAM105Ai	GAM105Ai	The Gambia	n/a	non-American	hspAfrica1WAfrica	BioProject: PRJNA89223
625	GAM114Ai	GAM114Ai	The Gambia	n/a	non-American	hspAfrica1WAfrica	BioProject: PRJNA89223
626	GAM115Ai	GAM115Ai	The Gambia	n/a	non-American	hspAfrica1WAfrica	BioProject: PRJNA89223
627	GAM118Bi	GAM118Bi	The Gambia	n/a	non-American	hspAfrica1WAfrica	BioProject: PRJNA89223
628	GAM119Bi	GAM119Bi	The Gambia	n/a	non-American	hspAfrica1WAfrica	BioProject: PRJNA89223
629	GAM120Ai	GAM120Ai	The Gambia	n/a	non-American	hspAfrica1WAfrica	BioProject: PRJNA89223
630	GAM121Aii	GAM121Aii	The Gambia	n/a	non-American	hspAfrica1WAfrica	BioProject: PRJNA89223
631	GAM201Ai	GAM201Ai	The Gambia	n/a	non-American	hspAfrica1WAfrica	BioProject: PRJNA89223
632	GAM210Bi	GAM210Bi	The Gambia	n/a	non-American	hspAfrica1NAmerica	BioProject: PRJNA89251
633	GAM231Ai	GAM231Ai	The Gambia	n/a	non-American	hspAfrica1WAfrica	BioProject: PRJNA89223
634	GAM239Bi	GAM239Bi	The Gambia	n/a	non-American	hspAfrica1WAfrica	BioProject: PRJNA89223
635	GAM244Ai	GAM244Ai	The Gambia	n/a	non-American	hspAfrica1WAfrica	BioProject: PRJNA89223
636	GAM245Ai	GAM245Ai	The Gambia	n/a	non-American	hspAfrica1WAfrica	BioProject: PRJNA89223
637	GAM249T	GAM249T	The Gambia	n/a	non-American	hspAfrica1WAfrica	BioProject: PRJNA89223
638	GAM250T	GAM250T	The Gambia	n/a	non-American	hspAfrica1NAmerica	BioProject: PRJNA89251
639	GAM254Ai	GAM254Ai	The Gambia	n/a	non-American	hspAfrica1WAfrica	BioProject: PRJNA89223
640	GAM260ASi	GAM260ASi	The Gambia	n/a	non-American	hspAfrica1WAfrica	BioProject: PRJNA89223
641	GAM260BSi	GAM260BSi	The Gambia	n/a	non-American	hspAfrica1WAfrica	BioProject: PRJNA89223
642	GAM260Bi	GAM260Bi	The Gambia	n/a	non-American	hspAfrica1WAfrica	BioProject: PRJNA89223
643	GAM263BFi	GAM263BFi	The Gambia	n/a	non-American	hspAfrica1WAfrica	BioProject: PRJNA89223
644	GAM264Ai	GAM264Ai	The Gambia	n/a	non-American	hspAfrica1WAfrica	BioProject: PRJNA89223
645	GAM265BSii	GAM265BSii	The Gambia	n/a	non-American	hspAfrica1WAfrica	BioProject: PRJNA89223
646	GAM270ASi	GAM270ASi	The Gambia	n/a	non-American	hspAfrica1WAfrica	BioProject: PRJNA89223
647	GAM71Ai	GAM71Ai	The Gambia	n/a	non-American	hspAfrica1WAfrica	BioProject: PRJNA89223
648	GAM80Ai	GAM80Ai	The Gambia	n/a	non-American	hspAfrica1WAfrica	BioProject: PRJNA89223
649	GAMchjs106B	GAMchjs106B	The Gambia	n/a	non-American	hspAfrica1WAfrica	BioProject: PRJNA89223
650	GAMchjs114i	GAMchjs114i	The Gambia	n/a	non-American	hspAfrica1WAfrica	BioProject: PRJNA89223
651	GAMchjs117Ai	GAMchjs117Ai	The Gambia	n/a	non-American	hspAfrica1WAfrica	BioProject: PRJNA89223
652	GAMchjs124i	GAMchjs124i	The Gambia	n/a	non-American	hspAfrica1WAfrica	BioProject: PRJNA89223
653	GAMchjs136i	GAMchjs136i	The Gambia	n/a	non-American	hspAfrica1WAfrica	BioProject: PRJNA89223
654	GAM117Ai	GAM117Ai	The Gambia	n/a	non-American	hspAfrica1WAfrica	BioProject: PRJNA89223
655	H3014	UK-H3014	UK	Coventry	non-American	hspNEurope	10.1016/j.ijmm.2014.08.007
656	26695-Tomb	UK-26695-Tomb	UK	n/a	non-American	hspNEurope	10.1038/41483
657	SW7C	UK-SW7C	UK	Swansea	non-American	hspNEurope	BIGSdb*
658	SW21C	UK-SW21C	UK	Swansea	non-American	hspNEurope	BIGSdb*
659	SW23Ci	UK-SW23Ci	UK	Swansea	non-American	hspSEurope	BIGSdb*
660	444	UK-444	UK	Nottingham	non-American	hspNEurope	10.1186/s12915-018-0550-3
661	448	UK-448	UK	Nottingham	non-American	hspNEurope	10.1186/s12915-018-0550-3
662	456	UK-456	UK	Nottingham	non-American	hspNEurope	10.1186/s12915-018-0550-3
663	518	UK-518	UK	Nottingham	non-American	hspNEurope	10.1186/s12915-018-0550-3
664	638	UK-60190WT	UK	Nottingham	non-American	hspNEurope	10.1186/s12915-018-0550-3
665	UK-EN31-U	UK-EN31-U	UK	n/a	non-American	hspNEurope	10.1038/srep42471
666	J99	USA-J99	USA	Nashville, Tenessee	American	hspAfrica1NAmerica	10.1038/16495
667	B128	USA-B128	USA	n/a	American	hspSEurope	10.1172/JCI11450
668	Hp-A11	USA-Hp-A-11	USA	Cleveland, Ohio	American	hspSEurope	10.1111/2049-632X.12045
669	Hp-A14	USA-Hp-A-14	USA	Cleveland, Ohio	American	hspSEurope	10.1111/2049-632X.12045
670	Hp-A16	USA-Hp-A-16	USA	Cleveland, Ohio	American	hspAfrica1NAmerica	10.1111/2049-632X.12045
671	Hp-A17	USA-Hp-A-17	USA	Cleveland, Ohio	American	hspAfrica1NAmerica	10.1111/2049-632X.12045
672	Hp-A20	USA-Hp-A-20	USA	Cleveland, Ohio	American	hspAfrica1NAmerica	10.1111/2049-632X.12045
673	Hp-A26	USA-Hp-A-26	USA	Cleveland, Ohio	American	hspSWEurope	10.1111/2049-632X.12045
674	Hp-A27	USA-Hp-A-27	USA	Cleveland, Ohio	American	hspSEurope	10.1111/2049-632X.12045
675	Hp-A4	USA-Hp-A-4	USA	Cleveland, Ohio	American	hspAfrica1WAfrica	10.1111/2049-632X.12045
676	Hp-A5	USA-Hp-A-5	USA	Cleveland, Ohio	American	hspAfrica1NAmerica	10.1111/2049-632X.12045
677	Hp-A6	USA-Hp-A-6	USA	Cleveland, Ohio	American	hspAfrica1NAmerica	10.1111/2049-632X.12045
678	Hp-A8	USA-Hp-A-8	USA	Cleveland, Ohio	American	hspAfrica1NAmerica	10.1111/2049-632X.12045
679	Hp-A9	USA-Hp-A-9	USA	Cleveland, Ohio	American	hspSEurope	10.1111/2049-632X.12045
680	Hp-H1	USA-Hp-H-1	USA	Cleveland, Ohio	American	hspAfrica1NAmerica	10.1111/2049-632X.12045
681	Hp-H10	USA-Hp-H-10	USA	Cleveland, Ohio	American	hspAfrica1NAmerica	10.1111/2049-632X.12045
682	Hp-H11	USA-Hp-H-11	USA	Cleveland, Ohio	American	hspSEurope	10.1111/2049-632X.12045
683	Hp-H16	USA-Hp-H-16	USA	Cleveland, Ohio	American	hspAfrica1WAfrica	10.1111/2049-632X.12045
684	Hp-H18	USA-Hp-H-18	USA	Cleveland, Ohio	American	hspAfrica1NAmerica	10.1111/2049-632X.12045
685	Hp-H19	USA-Hp-H-19	USA	Cleveland, Ohio	American	hspAfrica1NAmerica	10.1111/2049-632X.12045
686	Hp-H21	USA-Hp-H-21	USA	Cleveland, Ohio	American	hspAfrica1NAmerica	10.1111/2049-632X.12045
687	Hp-H23	USA-Hp-H-23	USA	Cleveland, Ohio	American	hspAfrica1NAmerica	10.1111/2049-632X.12045
688	Hp-H24	USA-Hp-H-24	USA	Cleveland, Ohio	American	hspAfrica1NAmerica	10.1111/2049-632X.12045
689	Hp-H27	USA-Hp-H-27	USA	Cleveland, Ohio	American	hspSEurope	10.1111/2049-632X.12045
690	Hp-H28	USA-Hp-H-28	USA	Cleveland, Ohio	American	hspNEurope	10.1111/2049-632X.12045
691	Hp-H29	USA-Hp-H-29	USA	Cleveland, Ohio	American	hspAfrica1NAmerica	10.1111/2049-632X.12045
692	Hp-H3	USA-Hp-H-3	USA	Cleveland, Ohio	American	hspAfrica1NAmerica	10.1111/2049-632X.12045
693	Hp-H30	USA-Hp-H-30	USA	Cleveland, Ohio	American	hspAfrica1NAmerica	10.1111/2049-632X.12045
694	Hp-H34	USA-Hp-H-34	USA	Cleveland, Ohio	American	hspAfrica1NAmerica	10.1111/2049-632X.12045
695	Hp-H36	USA-Hp-H-36	USA	Cleveland, Ohio	American	hspAfrica1NAmerica	10.1111/2049-632X.12045
696	Hp-H4	USA-Hp-H-4	USA	Cleveland, Ohio	American	hspAfrica1NAmerica	10.1111/2049-632X.12045
697	Hp-H41	USA-Hp-H-41	USA	Cleveland, Ohio	American	hspAfrica1NAmerica	10.1111/2049-632X.12045
698	Hp-H42	USA-Hp-H-42	USA	Cleveland, Ohio	American	hspAfrica1NAmerica	10.1111/2049-632X.12045
699	Hp-H43	USA-Hp-H-43	USA	Cleveland, Ohio	American	hspSWEurope	10.1111/2049-632X.12045
700	Hp-H44	USA-Hp-H-44	USA	Cleveland, Ohio	American	hspAfrica1NAmerica	10.1111/2049-632X.12045
701	Hp-H45	USA-Hp-H-45	USA	Cleveland, Ohio	American	hspSEurope	10.1111/2049-632X.12045
702	Hp-H5b	USA-Hp-H-5b	USA	Cleveland, Ohio	American	hspAfrica1NAmerica	10.1111/2049-632X.12045
703	Hp-H6	USA-Hp-H-6	USA	Cleveland, Ohio	American	hspAfrica1MiscAmerica	10.1111/2049-632X.12045
704	Hp-H9	USA-Hp-H-9	USA	Cleveland, Ohio	American	hspSEurope	10.1111/2049-632X.12045
705	Hp-P1	USA-Hp-P-1	USA	Cleveland, Ohio	American	hspAfrica1NAmerica	10.1111/2049-632X.12045
706	Hp-P11	USA-Hp-P-11	USA	Cleveland, Ohio	American	hspAfrica1NAmerica	10.1111/2049-632X.12045
707	Hp-P13	USA-Hp-P-13	USA	Cleveland, Ohio	American	hspAfrica1NAmerica	10.1111/2049-632X.12045
708	Hp-P15	USA-Hp-P-15	USA	Cleveland, Ohio	American	hspSEurope	10.1111/2049-632X.12045
709	Hp-P16	USA-Hp-P-16	USA	Cleveland, Ohio	American	hspSEurope	10.1111/2049-632X.12045
710	Hp-P2	USA-Hp-P-2	USA	Cleveland, Ohio	American	hspAfrica1NAmerica	10.1111/2049-632X.12045
711	Hp-P23	USA-Hp-P-23	USA	Cleveland, Ohio	American	hspSEurope	10.1111/2049-632X.12045
712	Hp-P25	USA-Hp-P-25	USA	Cleveland, Ohio	American	hspAfrica1WAfrica	10.1111/2049-632X.12045
713	Hp-P26	USA-Hp-P-26	USA	Cleveland, Ohio	American	hspAfrica1NAmerica	10.1111/2049-632X.12045
714	Hp-P28b	USA-Hp-P-28b	USA	Cleveland, Ohio	American	hspAfrica1NAmerica	10.1111/2049-632X.12045
715	Hp-P3	USA-Hp-P-3	USA	Cleveland, Ohio	American	hspAfrica1NAmerica	10.1111/2049-632X.12045
716	Hp-P30	USA-Hp-P-30	USA	Cleveland, Ohio	American	hspSEurope	10.1111/2049-632X.12045
717	Hp-P4	USA-Hp-P-4	USA	Cleveland, Ohio	American	hspAfrica1WAfrica	10.1111/2049-632X.12045
718	Hp-P41	USA-Hp-P-41	USA	Cleveland, Ohio	American	hspAfrica1NAmerica	10.1111/2049-632X.12045
719	Hp-P62	USA-Hp-P-62	USA	Cleveland, Ohio	American	hspAfrica1MiscAmerica	10.1111/2049-632X.12045
720	Hp-P74	USA-Hp-P-74	USA	Cleveland, Ohio	American	hspSEurope	10.1111/2049-632X.12045
721	Hp-P8	USA-Hp-P-8	USA	Cleveland, Ohio	American	hspAfrica1WAfrica	10.1111/2049-632X.12045
722	J166	USA-J166	USA	Nashville, Tennessee	American	hspSEurope	10.1038/ncomms5165
723	v225d	Ve-v225d	Venezuela	Piaroa	American	hspIndigenousSAmerica	10.1128/JB.00063-10
n/a Information not available in databases or publications
* Bacterial Isolate Genome Sequence Database (BIGSdb): https://pubmlst.org/helicobacter/
