# Supplementary material for: A 500-year tale of co-evolution, adaptation, and virulence: Helicobacter pylori in the Americas
Source: ISME J. 2020 Sep 2;15(1):78–92. doi: 10.1038/s41396-020-00758-0 (PMC7853065; doi:10.1038/s41396-020-00758-0)
Supplement: Supplementary file 9 — Suppl. Table 2. Genome size, contigs number and coverage of the genomes from the 149 H. pylori strains sequenced in this study. [file 41396_2020_758_MOESM9_ESM.xlsx]

## Sheet: Table_S2
Suppl. Table 2. Genome size, contigs number and coverage of the genomes from the 149 H. pylori strains sequenced in this study.
No.	Isolate ID	Isolate ID in this study	Geographical source	City/region	Draft genome size (bp)	Contig number	Sequencing coverage (fold)
1	Arg-118EC2	Arg-118EC2	Argentina	Buenos Aires City	1573801	43	127.575
2	Arg-19RC1	Arg-19RC1	Argentina	Buenos Aires Suburb	1651327	38	105.841
3	Arg-23UA1	Arg-23UA1	Argentina	Buenos Aires Suburb	1695505	36	113.187
4	Arg-34UA2	Arg-34UA2	Argentina	Buenos Aires Suburb	1639913	26	127.887
5	Arg-38RA2	Arg-38RA2	Argentina	Buenos Aires Suburb	1650343	28	100.554
6	Arg-39UA2	Arg-39UA2	Argentina	Buenos Aires Suburb	1663716	48	156.814
7	Arg-53RA1	Arg-53RA1	Argentina	Buenos Aires City	1625068	28	170.39
8	Arg-7RA1	Arg-7RA1	Argentina	Buenos Aires Suburb	1564571	18	177.627
9	Bra-LPB32	Bra-LPB32	Brazil	Belo Horizonte/Minas Gerais	1647103	35	146.303
10	Bra-LPB33	Bra-LPB33	Brazil	Belo Horizonte/Minas Gerais	1583144	24	144.254
11	Bra-LPB34	Bra-LPB34	Brazil	Santo Antonio do Grana/Minas Gerais	1589675	29	143.18
12	Bra-LPB35	Bra-LPB35	Brazil	Belo Horizonte/Minas Gerais	1653411	33	128.111
13	Bra-LPB37	Bra-LPB37	Brazil	Raul Soares/Minas Gerais	1671653	20	78.1403
14	Bra-LPB40	Bra-LPB40	Brazil	Belo Horizonte/Minas Gerais	1629206	28	99.6653
15	Bra-LPB41	Bra-LPB41	Brazil	Belo Horizonte/Minas Gerais	1660944	24	137.977
16	Bra-LPB42	Bra-LPB42	Brazil	Belo Horizonte/Minas Gerais	1632175	40	137.416
17	Bra-LPB43	Bra-LPB43	Brazil	Belo Horizonte/Minas Gerais	1673174	81	146.685
18	Bra-LPB44	Bra-LPB44	Brazil	Esmeraldas/Minas Gerais	1597603	34	134.735
19	CAN-019	CAN-019	Canada	Northwest Territories	1502507	33	69.1437
20	CAN-010	CAN-010	Canada	Northwest Territories	1499994	34	34.8132
21	CAN-005	CAN-005	Canada	Northwest Territories	1515893	37	43.3022
22	CAN-258	CAN-258	Canada	Northwest Territories	1513431	33	235.853
23	CAN-004	CAN-004	Canada	Northwest Territories	1636198	44	54.0622
24	CAN-290	CAN-290	Canada	Northwest Territories	1499829	33	176.47
25	CAN-196	CAN-196	Canada	Northwest Territories	1523994	14	559.408
26	CAN-243	CAN-243	Canada	Northwest Territories	1483326	44	40.2991
27	CAN-172	CAN-172	Canada	Northwest Territories	1516420	39	235.379
28	CAN-095	CAN-095	Canada	Northwest Territories	1517865	32	91.2351
29	CAN-011	CAN-011	Canada	Northwest Territories	1522716	44	233.983
30	CAN-247	CAN-247	Canada	Northwest Territories	1501639	35	285.577
31	CAN-136	CAN-136	Canada	Northwest Territories	1516681	41	214.44
32	CAN-219	CAN-219	Canada	Northwest Territories	1602555	53	61.5833
33	Ca-97-30	Ca-97-30	Canada	n/a	1535131	41	114.789
34	Ca-97-34	Ca-97-34	Canada	n/a	1523311	33	118.107
35	CL-FE60	Cl-FE60	Chile	Central	1685487	37	222.3
36	CL-FE70	Cl-FE70	Chile	Central	1595182	91	31.1
37	CL-MASP	Cl-MASP	Chile	Central	1615225	19	277.3
38	Gt-04-059	Gt-04-059	Guatemala	Guatemala City	1649472	37	72.6737
39	Gt-04-218	Gt-04-218	Guatemala	Quetzaltenango	1659778	24	250.369
40	HN-G240	HN-G240	Honduras	Copan	1638539	41	1063.32
41	HN-G242	HN-G242	Honduras	Copan	1588960	34	844.758
42	HN-G246	HN-G246	Honduras	Copan	1645030	71	628.67
43	HN-G248	HN-G248	Honduras	Copan	1660598	33	781.481
44	HN-G249	HN-G249	Honduras	Copan	1623818	31	940.145
45	HN-G250	HN-G250	Honduras	Copan	1621264	35	946.587
46	HN-G251	HN-G251	Honduras	Copan	1684482	60	889.011
47	HN-G255	HN-G255	Honduras	Copan	1628453	35	862.726
48	HN-G257	HN-G257	Honduras	Copan	1591457	23	875.988
49	HN-G258	HN-G258	Honduras	Copan	1643641	63	869.448
50	HN-G260	HN-G260	Honduras	Copan	1592771	32	882.45
51	HN-G262	HN-G262	Honduras	Copan	1658038	31	746.89
52	HN-G265	HN-G265	Honduras	Copan	1640927	26	650.95
53	HN-G266	HN-G266	Honduras	Copan	1582651	30	689.125
54	HN-G267	HN-G267	Honduras	Copan	1659629	37	682.252
55	HN-G274	HN-G274	Honduras	Copan	1589475	25	809.582
56	HN-G277	HN-G277	Honduras	Copan	1660890	34	884.046
57	HN-G278	HN-G278	Honduras	Copan	1661116	31	819.23
58	HN-G280	HN-G280	Honduras	Copan	1641853	37	753.192
59	HN-G285	HN-G285	Honduras	Copan	1690657	28	801.746
60	HN-G288	HN-G288	Honduras	Copan	1647109	50	915.042
61	HN-G300	HN-G300	Honduras	Copan	1629174	41	858.405
62	HN-G307	HN-G307	Honduras	Copan	1576656	21	824.331
63	HN-G310	HN-G310	Honduras	Copan	1628174	40	919.327
64	HN-G315	HN-G315	Honduras	Copan	1612517	27	1021.45
65	HN-G328	HN-G328	Honduras	Copan	1586389	28	907.897
66	HN-G331	HN-G331	Honduras	Copan	1661711	67	788.408
67	HN-G339	HN-G339	Honduras	Copan	1607320	45	844.155
68	HN-G341	HN-G341	Honduras	Copan	1628192	40	780.689
69	HN-G346	HN-G346	Honduras	Copan	1598286	30	730.372
70	Mx-04-130	Mx-04-130	Mexico	Chihuahua	1682529	48	102.893
71	MX-2004-137	MX-2004-137	Mexico	Chihuahua	1639955	41	120.731
72	MX-2003-279	MX-2003-279	Mexico	Milpa Alta, CDMX	1646398	34	105.984
73	MX-2003-292	MX-2003-292	Mexico	Milpa Alta, CDMX	1645283	40	105.82
74	MX-2004-102	MX-2004-102	Mexico	Chihuahua	1658411	35	132.227
75	MX-2004-125	MX-2004-125	Mexico	Chihuahua	1570872	14	148.564
76	MX-2004-37	MX-2004-37	Mexico	Milpa Alta, CDMX	1651690	30	121.147
77	MX-2004-67	MX-2004-67	Mexico	Milpa Alta, CDMX	1616533	34	101.757
78	MX-2004-40	MX-2004-40	Mexico	Milpa Alta, CDMX	1583363	27	98.8569
79	MX-2004-51	MX-2004-51	Mexico	Milpa Alta, CDMX	1639330	27	123.533
80	MX-2004-210	MX-2004-210	Mexico	Milpa Alta, CDMX	1635062	51	147.784
81	MX-2004-42	MX-2004-42	Mexico	Milpa Alta, CDMX	1615878	33	121.83
82	MX-2003-368	MX-2003-368	Mexico	Nayarit, Mexico	1622177	33	115.939
83	MX-2004-84	MX-2004-84	Mexico	Chihuahua	1651335	31	105.93
84	MX-2002-14	MX-2002-14	Mexico	Milpa Alta, CDMX	1599199	21	155.133
85	Pt-7739	Pt-7739	Portugal	S. Sebastião	1628095	62	100.144
86	Pt-7757	Pt-7757	Portugal	Sta Maria Feira	1593493	26	92.7103
87	Pt-7854	Pt-7854	Portugal	Angra Heroísmo	1635528	36	114.821
88	Pt-7901	Pt-7901	Portugal	Ponta Delgada	1568697	30	113.792
89	Pt-8186	Pt-8186	Portugal	S. Sebastião	1638215	33	115.808
90	Pt-8220	Pt-8220	Portugal	Setúbal	1578142	28	102.709
91	Pt-8259	Pt-8259	Portugal	Setúbal	1609243	23	119.044
92	Pt-8284	Pt-8284	Portugal	Setúbal	1610419	27	94.2247
93	Pt-8311	Pt-8311	Portugal	Porto	1591462	20	101.014
94	Pt-8323	Pt-8323	Portugal	Viana Castelo	1637455	29	111.756
95	Pt-8360	Pt-8360	Portugal	Braga	1635168	33	97.5843
96	Pt-8376	Pt-8376	Portugal	Porto	1573563	30	112.465
97	Pt-8427	Pt-8427	Portugal	Viseu	1595999	21	101.437
98	Pt-8434	Pt-8434	Portugal	Viseu	1601990	55	101.009
99	ES-SN	ES-SN	Spain	Madrid	1621502	30	22.3278
100	ES-7	ES-7	Spain	Madrid	1576320	15	27.5766
101	ES-11	ES-11	Spain	Madrid	1601921	30	22.6327
102	ES-12	ES-12	Spain	Madrid	1624498	33	22.9297
103	ES-10	ES-10	Spain	Madrid	1603109	21	27.569
104	ES-15	ES-15	Spain	Madrid	1586324	28	25.2401
105	ES-13	ES-13	Spain	Madrid	1545602	21	25.9957
106	ES-61	ES-61	Spain	Madrid	1658552	39	35.4275
107	ES-68	ES-68	Spain	Madrid	1587850	15	32.57
108	ES-60	ES-60	Spain	Madrid	1580782	22	33.4449
109	ES-DO	ES-DO	Spain	Madrid	1615924	27	35.4288
110	ES-54	ES-54	Spain	Madrid	1659412	36	24.8924
111	ES-58	ES-58	Spain	Madrid	1622338	24	39.0161
112	ES-76	ES-76	Spain	Madrid	1620093	30	39.7672
113	ES-25	ES-25	Spain	Madrid	1614979	22	35.0371
114	ES-31	ES-31	Spain	Madrid	1599281	18	32.0529
115	ES-610	ES-610	Spain	Madrid	1623048	25	297.809
116	ES-26	ES-26	Spain	Madrid	1612520	26	89.7592
117	ES-46	ES-46	Spain	Madrid	1643069	36	166.373
118	NYPt19	USA-NYPt19	USA	New York City	1583029	42	90.8781
119	NYPt64	USA-NYPt64	USA	New York City	1620535	35	60.7776
120	NYPt66	USA-NYPt66	USA	New York City	1542137	40	96.2878
121	NYPt72	USA-NYPt72	USA	New York City	1572649	48	96.5451
122	NYPt82	USA-NYPt82	USA	New York City	1617925	59	112.342
123	NYPt94	USA-NYPt94	USA	New York City	1636543	51	55.0019
124	NYPt95	USA-NYPt95	USA	New York City	1699037	42	58.1475
125	NYPt127	USA-NYPt127	USA	New York City	1643105	45	87.6836
126	NYPt130	USA-NYPt130	USA	New York City	1679649	63	88.3625
127	NYPt133	USA-NYPt133	USA	New York City	1644857	76	26.6739
128	NYPt154	USA-NYPt154	USA	New York City	1643503	69	90.2286
129	NYPt170	USA-NYPt170	USA	New York City	1655400	64	126.201
130	NYPt186	USA-NYPt186	USA	New York City	1606024	63	91.8663
131	NYPt187	USA-NYPt187	USA	New York City	1704299	71	92.4181
132	NYPt189	USA-NYPt189	USA	New York City	1637005	61	91.566
133	NYPt273	USA-NYPt273	USA	New York City	1627907	54	46.2433
134	NYPt281	USA-NYPt281	USA	New York City	1667356	80	76.8368
135	NYPt292	USA-NYPt292	USA	New York City	1682556	56	52.4844
136	NYPt297	USA-NYPt297	USA	New York City	1622025	91	88.0176
137	NYPt310	USA-NYPt310	USA	New York City	1647461	51	87.7616
138	NYPt328	USA-NYPt328	USA	New York City	1644942	80	91.4508			t
139	VE-HET009	Ve-HET009	Venezuela	Caracas?	1628918	38	118.3
140	VE-HET044	Ve-HET044	Venezuela	Caracas?	1619549	25	58.1323
141	VE-HET046	Ve-HET046	Venezuela	Caracas?	1657181	34	80.3624
142	VE-HET052	Ve-HET052	Venezuela	Caracas?	1641231	27	104.14
143	VE-HET057	Ve-HET057	Venezuela	Caracas?	1596732	20	131.485
144	VE-HET084	Ve-HET084	Venezuela	Caracas?	1720397	49	122.596
145	VE-HET109	Ve-HET109	Venezuela	Caracas?	1647483	32	123.629
146	VE-HV055	Ve-HV055	Venezuela	Caracas?	1596927	18	80.4988
147	VE-HV073	Ve-HV073	Venezuela	Caracas?	1603578	34	152.4
148	VE-HV265	Ve-HV265	Venezuela	Caracas?	1634474	35	171.628
149	VE-HV076	Ve-HV076	Venezuela	Caracas?	1651327	33	156.711
